# Supplementary material for: MgADP Promotes Myosin Head Movement toward Actin at Low [Ca2+] to Increase Force Production and Ca2+-Sensitivity of Contraction in Permeabilized Porcine Myocardial Strips
Source: Int J Mol Sci. 2022 Dec 1;23(23):15084. doi: 10.3390/ijms232315084 (PMC9737397; doi:10.3390/ijms232315084)
Supplement: Supplementary file 1 [file ijms-23-15084-s001.zip]

Archive with 1 entries (1 files):
- ijms-1994606-supplementary.xlsx
