# Supplementary material for: MgADP Promotes Myosin Head Movement toward Actin at Low [Ca2+] to Increase Force Production and Ca2+-Sensitivity of Contraction in Permeabilized Porcine Myocardial Strips
Source: Int J Mol Sci. 2022 Dec 1;23(23):15084. doi: 10.3390/ijms232315084 (PMC9737397; doi:10.3390/ijms232315084)
Supplement: Supplementary file 1 [file ijms-23-15084-s001.zip › ijms-1994606-supplementary.xlsx]

## Sheet: X-ray data
Fiber Number	1	2	3	4	5	6	7	8	9				Fiber Number	10	11	12	13	14	15	16	17	18
Intensity Ratio (ΔI1,1/I1,0)
ADP (mM)	-CP/CPK												ADP (mM)	+CP/CPK
0	0	0	0	0	0	0	0	0	0				0	0	0	0	0	0	0	0	0	0
0.5	0.0997257	-0.0259595	0.0409899	0.160688	0.0659115	0.0483811	0.0841864	0.062346	0.13577				0.5	0.127688	0.0721314	0.163399	0.0365564	0.0713657	0.104948	0.00816128	0.0372463	0.0725331
1	0.0233732	0.0882271	0.0551127	0.230732	0.150637	0.0334052	0.138128	0.136862	0.256001				1	0.148865	0.190487	0.287811	0.0392031	0.092913	0.340437	0.142014	0.235149	0.312113
2	0.124459	0.50205	0.063895	0.412728	0.259049	0.15256	0.466199	0.13966	0.128674				2	0.159145	0.561772	0.107865	0.304162	0.237721	0.168553	0.321857	0.384674	0.353888
5	0.485081		0.313973	0.717345	0.697706	0.347348		0.438564					5	0.74042		0.124415	0.633917	0.25034	0.323635	0.378466	0.510445	0.404914
Lattice Spacing (d1,0)
ADP (mM)	-CP/CPK												ADP (mM)	+CP/CPK
0	38.2741	38.8307	40.5779	40.0168	40.5586	39.2548	39.7267	39.2019	38.7258				0	38.6939	38.5919	39.6609	39.0185	39.1296	38.4692	39.9996	39.4925	39.6426
0.5	39.09	38.6281	41.511	38.9897	39.3213	40.6072	39.5503	39.3749	39.7228				0.5	40.3136	38.8273	40.1372	37.8343	40.7466	38.2352	41.0382	39.0629	39.7994
1	38.0412	40.0644	38.9871	38.913	39.5979	39.3024	39.7177	39.5817	40.1315				1	41.9609	40.6517	41.0126	38.5151	41.0921	41.2174	41.0681	40.8856	41.0179
2	38.7344	42.8235	38.4267	39.7764	41.0904	38.8662	39.2748	39.8989	38.967				2	38.8492	41.1637	39.6461	41.5628	41.0486	40.3239	40.7636	40.0664	40.6056
5	40.2885		40.3447	40.8693	40.2046	40.1124		40.0072					5	42.1118		40.8763	42.0109	41.2124	40.7344	40.5717	41.6704	41.633
IMLL1
ADP (mM)	-CP/CPK												ADP (mM)	+CP/CPK
0	1	1	1	1	1	1	1	1	1				0	1	1	1	1	1	1	1	1	1
0.5	0.436071	0.648045	0.562901	0.936687	0.808069	0.790762	0.581234	0.609756	0.138296				0.5	0.390235	0.25833	0.943994	0.380933	0.412362	0.472335	0.801818	0.883086	0.866941
1	0.549395	0.622102	0.671643	0.387767	0.379328	1.27368	0.320078	0.194842	0.0921353				1	0.0552302	0.158398	0.445075	0.385997	0.150683	0.554116	0.581555	0.036582	0.371916
2	0.319685	0.483691	0.52114	0.148494	0.339772	1.28088	0.204331	0.168797	0.0620751				2	0.101178	0.0601152	0.148642	0.174529	0.127297	0.642473	0.676032	0.035317	0.182391
5	0.0845715	0.564804	0.241887	0.0956322	0.460485	0.580516	0.185652	0.10204	0.054423				5	0.0141854	0.0849297	0.101255	0.204365	0.141627	0.456237	0.671226	0.05489	0.217754
IM3
ADP (mM)	-CP/CPK												ADP (mM)	+CP/CPK
0	1	1	1	1	1	1	1	1	1				0	1	1	1	1	1	1	1	1	1
0.5	0.329526	0.529403	0.405574	0.444611	0.682689	0.492753	0.448175	0.204577	0.156361				0.5	0.352132	0.24693	0.998888	0.619687	0.853155	0.399699	0.769564	0.669638	0.611232
1	0.622374	0.0948849	0.492132	0.207903	0.256486	0.687834	0.32343	0.11366	0.0549494				1	0.15014	0.10686	0.57257	0.509697	0.169206	0.234557	0.218455	0.179649	0.200219
2	0.348982	0.0406091	0.241898	0.0820721	0.13907	0.265745	0.134648	0.0545426	0.0414479				2	0.384933	0.0915751	0.132605	0.328099	0.201777	0.316156	0.447569	0.142988	0.209868
5	0.098828	0.0262352	0.0551345	0.0226872	0.0635776	0.114196	0.0544319	0.0488343	0.0393653				5	0.032864	0.03774	0.169988	0.307433	0.130519	0.244095	0.133564	0.176559	0.123845
IM6
ADP (mM)	-CP/CPK												ADP (mM)	+CP/CPK
0	1	1	1	1	1	1	1	1	1				0	1	1	1	1	1	1	1	1	1
0.5	0.440712	0.812859	0.657268	0.876552	0.961348	0.835171	0.67197	0.165789	0.267311				0.5	0.577035	0.483833	0.995935	0.574238	0.621657	0.50742	0.998858	0.766954	0.552714
1	0.599974	0.364608	0.5612	0.410549	0.58598	0.687586	0.576836	0.231109	0.14129				1	0.272852	0.229632	0.811555	0.525599	0.22657	0.246453	0.332803	0.324963	0.313654
2	0.555256	0.228219	0.592595	0.246876	0.259225	0.601747	0.270558	0.138798	0.121251				2	0.373708	0.175738	0.270742	0.259481	0.281451	0.263906	0.628692	0.204095	0.18825
5	0.281829	0.191349	0.196596	0.138635	0.339814	0.276909	0.230328	0.164586	0.0788168				5	0.070994	0.282283	0.24778	0.325359	0.117825	0.247283	0.359457	0.24209	0.235546
SM6
ADP (mM)	-CP/CPK												ADP (mM)	+CP/CPK
0	7.2	7.20974	7.2083	7.20482	7.20974	7.20233	7.2217	7.21034	7.21277				0	7.18412	7.19592	7.20305	7.20555	7.20237	7.207	7.20589	7.20715	7.20693
0.5	7.20697	7.21121	7.2229	7.23275	7.22328	7.21647	7.23343	7.23193	7.23333				0.5	7.20359	7.22152	7.21691	7.21471	7.20895	7.21582	7.21612	7.21018	7.22931
1	7.20598	7.19559	7.21922	7.23646	7.23498	7.21611	7.23762	7.22284	7.24824				1	7.22778	7.23054	7.21684	7.20704	7.21629	7.23157	7.2397	7.22908	7.24896
2	7.21592	7.20593	7.22658	7.2344	7.23006	7.23757	7.23496	7.24055	7.26702				2	7.22451	7.22297	7.22072	7.22429	7.21099	7.23638	7.21892	7.23618	7.23252
5	7.23811	7.23048	7.22308	7.22045		7.22553		7.24137	7.24777				5	7.23373	7.26403	7.20483	7.22559	7.22127	7.25302	7.21974	7.22843	7.23673

## Sheet: Passive_Tension
Animal ID	Fiber	ADP (mM)	CP-CPK	Dextran (%)	Temperature	SL	pCa	Passive Tension
11892	22328R111	0	No	3	28	2	8	1.06
11892	22328R111	0.5	No	3	28	2	8	1.19
11892	22328R111	1	No	3	28	2	8	1.49
11892	22328R111	2	No	3	28	2	8	1.91
11892	22328R111	5	No	3	28	2	8	3.85
11892	22328R112	0	No	3	28	2	8	0.76
11892	22328R112	0.5	No	3	28	2	8	1.03
11892	22328R112	1	No	3	28	2	8	1.21
11892	22328R112	2	No	3	28	2	8	1.49
11892	22328R112	5	No	3	28	2	8	3.44
11892	22328R113	0	No	3	28	2	8	1.2
11892	22328R113	0.5	No	3	28	2	8	1.33
11892	22328R113	1	No	3	28	2	8	1.46
11892	22328R113	2	No	3	28	2	8	1.45
11892	22328R113	5	No	3	28	2	8	3.35
11892	22328R114	0	No	3	28	2	8	0.65
11892	22328R114	0.5	No	3	28	2	8	0.93
11892	22328R114	1	No	3	28	2	8	1.01
11892	22328R114	2	No	3	28	2	8	1.29
11892	22328R114	5	No	3	28	2	8	3.13
11892	22328R115	0	No	3	28	2	8	0.5
11892	22328R115	0.5	No	3	28	2	8	0.66
11892	22328R115	1	No	3	28	2	8	0.91
11892	22328R115	2	No	3	28	2	8	1.09
11892	22328R115	5	No	3	28	2	8	2.15
3182018	22418R110	0	No	3	28	2	8	1.01
3182018	22418R110	0.5	No	3	28	2	8	1.11
3182018	22418R110	1	No	3	28	2	8	1.28
3182018	22418R110	2	No	3	28	2	8	1.46
3182018	22418R110	5	No	3	28	2	8	3.29
3182018	22418R111	0	No	3	28	2	8	0.62
3182018	22418R111	0.5	No	3	28	2	8	1.09
3182018	22418R111	1	No	3	28	2	8	1.1
3182018	22418R111	2	No	3	28	2	8	1.17
3182018	22418R111	5	No	3	28	2	8	2.3
3182018	22418R16	0	No	3	28	2	8	0.85
3182018	22418R16	0.5	No	3	28	2	8	1.17
3182018	22418R16	1	No	3	28	2	8	1.28
3182018	22418R16	2	No	3	28	2	8	1.69
3182018	22418R16	5	No	3	28	2	8	2.3
3182018	22418R17	0	No	3	28	2	8	0.57
3182018	22418R17	0.5	No	3	28	2	8	0.87
3182018	22418R17	1	No	3	28	2	8	1.25
3182018	22418R17	2	No	3	28	2	8	1.57
3182018	22418R17	5	No	3	28	2	8	3.16
3182018	22418R19	0	No	3	28	2	8	0.85
3182018	22418R19	0.5	No	3	28	2	8	1.19
3182018	22418R19	1	No	3	28	2	8	0.91
3182018	22418R19	2	No	3	28	2	8	1.39
3182018	22418R19	5	No	3	28	2	8	2.12
11892	22112R111	0	Yes	3	28	2	8	1.47
11892	22112R111	0.5	Yes	3	28	2	8	1.75
11892	22112R111	1	Yes	3	28	2	8	1.9
11892	22112R111	2	Yes	3	28	2	8	2.11
11892	22112R111	5	Yes	3	28	2	8	2.25
11892	22112R119	0	Yes	3	28	2	8	1.05
11892	22112R119	0.5	Yes	3	28	2	8	1.1
11892	22112R119	1	Yes	3	28	2	8	1.23
11892	22112R119	2	Yes	3	28	2	8	1.24
11892	22112R119	5	Yes	3	28	2	8	1.65
11892	22112R120	0	Yes	3	28	2	8	1.61
11892	22112R120	0.5	Yes	3	28	2	8	1.52
11892	22112R120	1	Yes	3	28	2	8	1.36
11892	22112R120	2	Yes	3	28	2	8	1.49
11892	22112R120	5	Yes	3	28	2	8	1.99
11892	22112R121	0	Yes	3	28	2	8	1.96
11892	22112R121	0.5	Yes	3	28	2	8	1.91
11892	22112R121	1	Yes	3	28	2	8	1.89
11892	22112R121	2	Yes	3	28	2	8	2.02
11892	22112R121	5	Yes	3	28	2	8	2.57
11892	22112R122	0	Yes	3	28	2	8	1.69
11892	22112R122	0.5	Yes	3	28	2	8	1.61
11892	22112R122	1	Yes	3	28	2	8	2.03
11892	22112R122	2	Yes	3	28	2	8	1.99
11892	22112R122	5	Yes	3	28	2	8	2.96
3182018	22418R11	0	Yes	3	28	2	8	1.28
3182018	22418R11	0.5	Yes	3	28	2	8	1.76
3182018	22418R11	1	Yes	3	28	2	8	2.04
3182018	22418R11	2	Yes	3	28	2	8	2.38
3182018	22418R11	5	Yes	3	28	2	8	2.99
3182018	22418R12	0	Yes	3	28	2	8	0.99
3182018	22418R12	0.5	Yes	3	28	2	8	1.3
3182018	22418R12	1	Yes	3	28	2	8	1.34
3182018	22418R12	2	Yes	3	28	2	8	1.66
3182018	22418R12	5	Yes	3	28	2	8	2.17
3182018	22418R13	0	Yes	3	28	2	8	0.86
3182018	22418R13	0.5	Yes	3	28	2	8	1.15
3182018	22418R13	1	Yes	3	28	2	8	1.25
3182018	22418R13	2	Yes	3	28	2	8	1.35
3182018	22418R13	5	Yes	3	28	2	8	1.67
3182018	22418R14	0	Yes	3	28	2	8	0.99
3182018	22418R14	0.5	Yes	3	28	2	8	1.07
3182018	22418R14	1	Yes	3	28	2	8	1.27
3182018	22418R14	2	Yes	3	28	2	8	1.44
3182018	22418R14	5	Yes	3	28	2	8	1.93
3182018	22418R15	0	Yes	3	28	2	8	0.95
3182018	22418R15	0.5	Yes	3	28	2	8	1.28
3182018	22418R15	1	Yes	3	28	2	8	1.24
3182018	22418R15	2	Yes	3	28	2	8	1.39
3182018	22418R15	5	Yes	3	28	2	8	1.77

## Sheet: pCa8_Passive_EmVm
AnimalID	Filename	Run	Condition	ADP (mM)	CP-CPK	SL	pCa	Pi (mM)	ATP (mM)	Freq (Hz)	Em (kPa)	Vm (kPa)	Em Fit	Vm Fit
11892	22112R111	1	WT	0 mM	35 mM CP, 300 U/ml CPK	2	8	0.3	5	12	68.9786	16.9152	66.2549	18.7913
11892	22112R111	1	WT	0 mM	35 mM CP, 300 U/ml CPK	2	8	0.3	5	15	72.1735	17.4555	68.9078	19.5437
11892	22112R111	1	WT	0 mM	35 mM CP, 300 U/ml CPK	2	8	0.3	5	20	79.4679	17.9822	72.4853	20.5584
11892	22112R111	1	WT	0 mM	35 mM CP, 300 U/ml CPK	2	8	0.3	5	25	78.5326	17.8491	75.3876	21.3815
11892	22112R111	1	WT	0 mM	35 mM CP, 300 U/ml CPK	2	8	0.3	5	30	82.1447	20.8322	77.8451	22.0785
11892	22112R111	1	WT	0 mM	35 mM CP, 300 U/ml CPK	2	8	0.3	5	35	83.0619	20.5439	79.9852	22.6855
11892	22112R111	1	WT	0 mM	35 mM CP, 300 U/ml CPK	2	8	0.3	5	40	84.8402	21.4998	81.8866	23.2248
11892	22112R111	1	WT	0 mM	35 mM CP, 300 U/ml CPK	2	8	0.3	5	45	86.9672	23.4603	83.6012	23.7111
11892	22112R111	1	WT	0 mM	35 mM CP, 300 U/ml CPK	2	8	0.3	5	55	86.4801	22.2525	86.6055	24.5632
11892	22112R111	1	WT	0 mM	35 mM CP, 300 U/ml CPK	2	8	0.3	5	65	88.4536	23.1441	89.1887	25.2958
11892	22112R111	1	WT	0 mM	35 mM CP, 300 U/ml CPK	2	8	0.3	5	75	92.1018	25.0107	91.4627	25.9408
11892	22112R111	1	WT	0 mM	35 mM CP, 300 U/ml CPK	2	8	0.3	5	85	92.3206	25.924	93.4992	26.5183
11892	22112R111	1	WT	0 mM	35 mM CP, 300 U/ml CPK	2	8	0.3	5	100	94.3783	27.8199	96.2112	27.2875
11892	22112R111	1	WT	0 mM	35 mM CP, 300 U/ml CPK	2	8	0.3	5	115	94.5915	29.5497	98.6063	27.9668
11892	22112R111	1	WT	0 mM	35 mM CP, 300 U/ml CPK	2	8	0.3	5	130	98.3719	30.9823	100.756	28.5767
11892	22112R111	1	WT	0 mM	35 mM CP, 300 U/ml CPK	2	8	0.3	5	150	99.8895	32.8698	103.325	29.3053
11892	22112R111	1	WT	0 mM	35 mM CP, 300 U/ml CPK	2	8	0.3	5	175	103.33	35.1444	106.166	30.1109
11892	22112R111	1	WT	0 mM	35 mM CP, 300 U/ml CPK	2	8	0.3	5	200	104.932	37.1476	108.69	30.8267
11892	22112R111	1	WT	0 mM	35 mM CP, 300 U/ml CPK	2	8	0.3	5	225	107.167	39.332	110.966	31.4722
11892	22112R111	1	WT	0 mM	35 mM CP, 300 U/ml CPK	2	8	0.3	5	250	109.709	40.4605	113.042	32.061
11892	22112R111	3	WT	0.5 mM	35 mM CP, 300 U/ml CPK	2	8	0.3	5	12	72.1921	17.5568	64.1905	18.4565
11892	22112R111	3	WT	0.5 mM	35 mM CP, 300 U/ml CPK	2	8	0.3	5	15	75.1261	18.3882	66.7949	19.2054
11892	22112R111	3	WT	0.5 mM	35 mM CP, 300 U/ml CPK	2	8	0.3	5	20	75.8283	18.1484	70.3092	20.2158
11892	22112R111	3	WT	0.5 mM	35 mM CP, 300 U/ml CPK	2	8	0.3	5	25	77.63	19.9246	73.162	21.0361
11892	22112R111	3	WT	0.5 mM	35 mM CP, 300 U/ml CPK	2	8	0.3	5	30	78.8418	19.3099	75.5785	21.7309
11892	22112R111	3	WT	0.5 mM	35 mM CP, 300 U/ml CPK	2	8	0.3	5	35	80.2351	20.4963	77.6839	22.3362
11892	22112R111	3	WT	0.5 mM	35 mM CP, 300 U/ml CPK	2	8	0.3	5	40	81.9079	20.22	79.555	22.8742
11892	22112R111	3	WT	0.5 mM	35 mM CP, 300 U/ml CPK	2	8	0.3	5	45	83.4529	22.2283	81.2427	23.3595
11892	22112R111	3	WT	0.5 mM	35 mM CP, 300 U/ml CPK	2	8	0.3	5	55	84.8849	22.733	84.2012	24.2101
11892	22112R111	3	WT	0.5 mM	35 mM CP, 300 U/ml CPK	2	8	0.3	5	65	86.9165	22.2075	86.746	24.9418
11892	22112R111	3	WT	0.5 mM	35 mM CP, 300 U/ml CPK	2	8	0.3	5	75	88.0386	24.9746	88.987	25.5862
11892	22112R111	3	WT	0.5 mM	35 mM CP, 300 U/ml CPK	2	8	0.3	5	85	88.735	26.2439	90.9945	26.1634
11892	22112R111	3	WT	0.5 mM	35 mM CP, 300 U/ml CPK	2	8	0.3	5	100	91.1276	26.9689	93.6689	26.9324
11892	22112R111	3	WT	0.5 mM	35 mM CP, 300 U/ml CPK	2	8	0.3	5	115	93.3175	28.0549	96.0315	27.6117
11892	22112R111	3	WT	0.5 mM	35 mM CP, 300 U/ml CPK	2	8	0.3	5	130	95.1399	31.0638	98.1531	28.2217
11892	22112R111	3	WT	0.5 mM	35 mM CP, 300 U/ml CPK	2	8	0.3	5	150	96.9448	33.1234	100.689	28.9508
11892	22112R111	3	WT	0.5 mM	35 mM CP, 300 U/ml CPK	2	8	0.3	5	175	99.7172	35.1452	103.494	29.7573
11892	22112R111	3	WT	0.5 mM	35 mM CP, 300 U/ml CPK	2	8	0.3	5	200	101.239	36.3049	105.986	30.474
11892	22112R111	3	WT	0.5 mM	35 mM CP, 300 U/ml CPK	2	8	0.3	5	225	103.569	38.3549	108.235	31.1205
11892	22112R111	3	WT	0.5 mM	35 mM CP, 300 U/ml CPK	2	8	0.3	5	250	105.162	39.731	110.287	31.7104
11892	22112R111	5	WT	1 mM	35 mM CP, 300 U/ml CPK	2	8	0.3	5	12	66.1688	17.4937	62.4441	18.2297
11892	22112R111	5	WT	1 mM	35 mM CP, 300 U/ml CPK	2	8	0.3	5	15	68.9978	17.1751	65.0153	18.9803
11892	22112R111	5	WT	1 mM	35 mM CP, 300 U/ml CPK	2	8	0.3	5	20	73.9781	18.3313	68.4869	19.9938
11892	22112R111	5	WT	1 mM	35 mM CP, 300 U/ml CPK	2	8	0.3	5	25	77.0123	18.1281	71.3069	20.8171
11892	22112R111	5	WT	1 mM	35 mM CP, 300 U/ml CPK	2	8	0.3	5	30	78.6529	19.0293	73.697	21.5148
11892	22112R111	5	WT	1 mM	35 mM CP, 300 U/ml CPK	2	8	0.3	5	35	78.7658	20.5945	75.7802	22.123
11892	22112R111	5	WT	1 mM	35 mM CP, 300 U/ml CPK	2	8	0.3	5	40	80.5839	21.0631	77.6322	22.6637
11892	22112R111	5	WT	1 mM	35 mM CP, 300 U/ml CPK	2	8	0.3	5	45	81.1488	22.3751	79.3034	23.1516
11892	22112R111	5	WT	1 mM	35 mM CP, 300 U/ml CPK	2	8	0.3	5	55	84.2125	21.7	82.2339	24.0071
11892	22112R111	5	WT	1 mM	35 mM CP, 300 U/ml CPK	2	8	0.3	5	65	84.6461	23.3133	84.7559	24.7434
11892	22112R111	5	WT	1 mM	35 mM CP, 300 U/ml CPK	2	8	0.3	5	75	86.2505	25.0458	86.9778	25.392
11892	22112R111	5	WT	1 mM	35 mM CP, 300 U/ml CPK	2	8	0.3	5	85	88.6381	24.9828	88.9688	25.9732
11892	22112R111	5	WT	1 mM	35 mM CP, 300 U/ml CPK	2	8	0.3	5	100	89.7188	27.6891	91.6222	26.7479
11892	22112R111	5	WT	1 mM	35 mM CP, 300 U/ml CPK	2	8	0.3	5	115	90.7007	29.7017	93.9672	27.4325
11892	22112R111	5	WT	1 mM	35 mM CP, 300 U/ml CPK	2	8	0.3	5	130	92.7619	30.1211	96.0737	28.0474
11892	22112R111	5	WT	1 mM	35 mM CP, 300 U/ml CPK	2	8	0.3	5	150	94.3419	31.377	98.5922	28.7827
11892	22112R111	5	WT	1 mM	35 mM CP, 300 U/ml CPK	2	8	0.3	5	175	97.6243	34.115	101.379	29.5963
11892	22112R111	5	WT	1 mM	35 mM CP, 300 U/ml CPK	2	8	0.3	5	200	99.9073	35.7865	103.857	30.3196
11892	22112R111	5	WT	1 mM	35 mM CP, 300 U/ml CPK	2	8	0.3	5	225	101.904	37.3613	106.093	30.9723
11892	22112R111	5	WT	1 mM	35 mM CP, 300 U/ml CPK	2	8	0.3	5	250	103.783	39.1814	108.133	31.568
11892	22112R111	7	WT	2 mM	35 mM CP, 300 U/ml CPK	2	8	0.3	5	12	63.9167	16.9195	60.238	17.8224
11892	22112R111	7	WT	2 mM	35 mM CP, 300 U/ml CPK	2	8	0.3	5	15	69.1367	15.3481	62.7506	18.5658
11892	22112R111	7	WT	2 mM	35 mM CP, 300 U/ml CPK	2	8	0.3	5	20	70.8451	17.6508	66.1451	19.5702
11892	22112R111	7	WT	2 mM	35 mM CP, 300 U/ml CPK	2	8	0.3	5	25	73.7283	18.3926	68.9041	20.3864
11892	22112R111	7	WT	2 mM	35 mM CP, 300 U/ml CPK	2	8	0.3	5	30	76.5753	19.6202	71.2435	21.0786
11892	22112R111	7	WT	2 mM	35 mM CP, 300 U/ml CPK	2	8	0.3	5	35	75.0898	19.3038	73.2834	21.6821
11892	22112R111	7	WT	2 mM	35 mM CP, 300 U/ml CPK	2	8	0.3	5	40	77.3364	20.4741	75.0975	22.2189
11892	22112R111	7	WT	2 mM	35 mM CP, 300 U/ml CPK	2	8	0.3	5	45	78.7199	21.8637	76.7349	22.7033
11892	22112R111	7	WT	2 mM	35 mM CP, 300 U/ml CPK	2	8	0.3	5	55	81.5275	21.9769	79.6073	23.5532
11892	22112R111	7	WT	2 mM	35 mM CP, 300 U/ml CPK	2	8	0.3	5	65	81.2226	23.6476	82.0803	24.2849
11892	22112R111	7	WT	2 mM	35 mM CP, 300 U/ml CPK	2	8	0.3	5	75	83.7425	24.6512	84.2598	24.9297
11892	22112R111	7	WT	2 mM	35 mM CP, 300 U/ml CPK	2	8	0.3	5	85	84.7853	24.8372	86.2134	25.5077
11892	22112R111	7	WT	2 mM	35 mM CP, 300 U/ml CPK	2	8	0.3	5	100	86.7776	25.6012	88.8179	26.2783
11892	22112R111	7	WT	2 mM	35 mM CP, 300 U/ml CPK	2	8	0.3	5	115	88.3428	27.2584	91.1205	26.9595
11892	22112R111	7	WT	2 mM	35 mM CP, 300 U/ml CPK	2	8	0.3	5	130	88.9871	29.3507	93.1895	27.5717
11892	22112R111	7	WT	2 mM	35 mM CP, 300 U/ml CPK	2	8	0.3	5	150	92.6872	31.0703	95.6639	28.3038
11892	22112R111	7	WT	2 mM	35 mM CP, 300 U/ml CPK	2	8	0.3	5	175	94.1968	34.6744	98.4029	29.1142
11892	22112R111	7	WT	2 mM	35 mM CP, 300 U/ml CPK	2	8	0.3	5	200	97.4324	35.6536	100.839	29.8349
11892	22112R111	7	WT	2 mM	35 mM CP, 300 U/ml CPK	2	8	0.3	5	225	100.222	38.1728	103.038	30.4854
11892	22112R111	7	WT	2 mM	35 mM CP, 300 U/ml CPK	2	8	0.3	5	250	100.95	39.1919	105.045	31.0793
11892	22112R111	9	WT	5 mM	35 mM CP, 300 U/ml CPK	2	8	0.3	5	12	58.777	16.5016	53.302	17.5804
11892	22112R111	9	WT	5 mM	35 mM CP, 300 U/ml CPK	2	8	0.3	5	15	59.0774	18.2522	55.7698	18.3943
11892	22112R111	9	WT	5 mM	35 mM CP, 300 U/ml CPK	2	8	0.3	5	20	61.3656	17.815	59.1207	19.4995
11892	22112R111	9	WT	5 mM	35 mM CP, 300 U/ml CPK	2	8	0.3	5	25	67.263	20.6833	61.8578	20.4023
11892	22112R111	9	WT	5 mM	35 mM CP, 300 U/ml CPK	2	8	0.3	5	30	67.4279	19.8119	64.1881	21.1709
11892	22112R111	9	WT	5 mM	35 mM CP, 300 U/ml CPK	2	8	0.3	5	35	70.0371	21.2494	66.2266	21.8433
11892	22112R111	9	WT	5 mM	35 mM CP, 300 U/ml CPK	2	8	0.3	5	40	72.1957	22.0007	68.0447	22.4429
11892	22112R111	9	WT	5 mM	35 mM CP, 300 U/ml CPK	2	8	0.3	5	45	71.8723	21.8063	69.6898	22.9855
11892	22112R111	9	WT	5 mM	35 mM CP, 300 U/ml CPK	2	8	0.3	5	55	72.4733	22.1763	72.5847	23.9403
11892	22112R111	9	WT	5 mM	35 mM CP, 300 U/ml CPK	2	8	0.3	5	65	75.618	24.1415	75.0862	24.7654
11892	22112R111	9	WT	5 mM	35 mM CP, 300 U/ml CPK	2	8	0.3	5	75	77.7152	24.1174	77.2974	25.4947
11892	22112R111	9	WT	5 mM	35 mM CP, 300 U/ml CPK	2	8	0.3	5	85	79.3288	26.0403	79.2848	26.1502
11892	22112R111	9	WT	5 mM	35 mM CP, 300 U/ml CPK	2	8	0.3	5	100	80.0642	26.861	81.9417	27.0265
11892	22112R111	9	WT	5 mM	35 mM CP, 300 U/ml CPK	2	8	0.3	5	115	80.9152	27.8832	84.2977	27.8036
11892	22112R111	9	WT	5 mM	35 mM CP, 300 U/ml CPK	2	8	0.3	5	130	83.7524	29.9705	86.4202	28.5036
11892	22112R111	9	WT	5 mM	35 mM CP, 300 U/ml CPK	2	8	0.3	5	150	85.9944	30.0194	88.9652	29.3431
11892	22112R111	9	WT	5 mM	35 mM CP, 300 U/ml CPK	2	8	0.3	5	175	88.6846	32.4832	91.7906	30.275
11892	22112R111	9	WT	5 mM	35 mM CP, 300 U/ml CPK	2	8	0.3	5	200	89.7871	34.48	94.3106	31.1061
11892	22112R111	9	WT	5 mM	35 mM CP, 300 U/ml CPK	2	8	0.3	5	225	92.854	37.5122	96.5907	31.8581
11892	22112R111	9	WT	5 mM	35 mM CP, 300 U/ml CPK	2	8	0.3	5	250	94.0452	37.9495	98.677	32.5462
11892
11892	22112R119	1	WT	0 mM	35 mM CP, 300 U/ml CPK	2	8	0.3	5	12	47.7878	8.1598	46.6923	9.779
11892	22112R119	1	WT	0 mM	35 mM CP, 300 U/ml CPK	2	8	0.3	5	15	45.591	6.3751	48.082	10.0701
11892	22112R119	1	WT	0 mM	35 mM CP, 300 U/ml CPK	2	8	0.3	5	20	48.6396	7.2613	49.9348	10.4581
11892	22112R119	1	WT	0 mM	35 mM CP, 300 U/ml CPK	2	8	0.3	5	25	50.5033	8.2499	51.421	10.7694
11892	22112R119	1	WT	0 mM	35 mM CP, 300 U/ml CPK	2	8	0.3	5	30	53.1608	8.7768	52.6681	11.0305
11892	22112R119	1	WT	0 mM	35 mM CP, 300 U/ml CPK	2	8	0.3	5	35	52.7311	9.2559	53.746	11.2563
11892	22112R119	1	WT	0 mM	35 mM CP, 300 U/ml CPK	2	8	0.3	5	40	53.3608	8.5796	54.6976	11.4556
11892	22112R119	1	WT	0 mM	35 mM CP, 300 U/ml CPK	2	8	0.3	5	45	55.5276	9.7097	55.5509	11.6343
11892	22112R119	1	WT	0 mM	35 mM CP, 300 U/ml CPK	2	8	0.3	5	55	56.9562	10.5948	57.0355	11.9452
11892	22112R119	1	WT	0 mM	35 mM CP, 300 U/ml CPK	2	8	0.3	5	65	58.5143	12.1656	58.3016	12.2104
11892	22112R119	1	WT	0 mM	35 mM CP, 300 U/ml CPK	2	8	0.3	5	75	59.0059	10.1601	59.4085	12.4422
11892	22112R119	1	WT	0 mM	35 mM CP, 300 U/ml CPK	2	8	0.3	5	85	58.6245	12.4135	60.3939	12.6486
11892	22112R119	1	WT	0 mM	35 mM CP, 300 U/ml CPK	2	8	0.3	5	100	61.7106	11.6531	61.6978	12.9217
11892	22112R119	1	WT	0 mM	35 mM CP, 300 U/ml CPK	2	8	0.3	5	115	63.2625	13.4414	62.8416	13.1612
11892	22112R119	1	WT	0 mM	35 mM CP, 300 U/ml CPK	2	8	0.3	5	130	64.244	12.7269	63.8624	13.375
11892	22112R119	1	WT	0 mM	35 mM CP, 300 U/ml CPK	2	8	0.3	5	150	65.2971	14.3412	65.0749	13.629
11892	22112R119	1	WT	0 mM	35 mM CP, 300 U/ml CPK	2	8	0.3	5	175	66.9115	15.0857	66.4068	13.9079
11892	22112R119	1	WT	0 mM	35 mM CP, 300 U/ml CPK	2	8	0.3	5	200	69.6266	15.6589	67.5825	14.1542
11892	22112R119	1	WT	0 mM	35 mM CP, 300 U/ml CPK	2	8	0.3	5	225	71.361	15.6093	68.6369	14.375
11892	22112R119	1	WT	0 mM	35 mM CP, 300 U/ml CPK	2	8	0.3	5	250	71.2402	15.9937	69.5939	14.5754
11892	22112R119	3	WT	0.5 mM	35 mM CP, 300 U/ml CPK	2	8	0.3	5	12	43.9788	7.542	46.2943	9.5665
11892	22112R119	3	WT	0.5 mM	35 mM CP, 300 U/ml CPK	2	8	0.3	5	15	49.2862	8.1027	47.6541	9.8475
11892	22112R119	3	WT	0.5 mM	35 mM CP, 300 U/ml CPK	2	8	0.3	5	20	46.6352	7.9828	49.4661	10.2219
11892	22112R119	3	WT	0.5 mM	35 mM CP, 300 U/ml CPK	2	8	0.3	5	25	49.9919	7.8571	50.919	10.5222
11892	22112R119	3	WT	0.5 mM	35 mM CP, 300 U/ml CPK	2	8	0.3	5	30	52.1392	8.7311	52.1377	10.774
11892	22112R119	3	WT	0.5 mM	35 mM CP, 300 U/ml CPK	2	8	0.3	5	35	53.225	9.5674	53.1909	10.9916
11892	22112R119	3	WT	0.5 mM	35 mM CP, 300 U/ml CPK	2	8	0.3	5	40	53.3098	8.1676	54.1203	11.1837
11892	22112R119	3	WT	0.5 mM	35 mM CP, 300 U/ml CPK	2	8	0.3	5	45	55.6132	9.6902	54.9536	11.3559
11892	22112R119	3	WT	0.5 mM	35 mM CP, 300 U/ml CPK	2	8	0.3	5	55	55.9833	9.0381	56.403	11.6554
11892	22112R119	3	WT	0.5 mM	35 mM CP, 300 U/ml CPK	2	8	0.3	5	65	55.8593	11.5174	57.6387	11.9107
11892	22112R119	3	WT	0.5 mM	35 mM CP, 300 U/ml CPK	2	8	0.3	5	75	58.1589	11.5705	58.7187	12.1339
11892	22112R119	3	WT	0.5 mM	35 mM CP, 300 U/ml CPK	2	8	0.3	5	85	58.6023	11.2386	59.6799	12.3326
11892	22112R119	3	WT	0.5 mM	35 mM CP, 300 U/ml CPK	2	8	0.3	5	100	59.5698	12.333	60.9515	12.5953
11892	22112R119	3	WT	0.5 mM	35 mM CP, 300 U/ml CPK	2	8	0.3	5	115	61.6778	11.4683	62.0667	12.8258
11892	22112R119	3	WT	0.5 mM	35 mM CP, 300 U/ml CPK	2	8	0.3	5	130	63.1635	13.1519	63.0617	13.0314
11892	22112R119	3	WT	0.5 mM	35 mM CP, 300 U/ml CPK	2	8	0.3	5	150	65.0285	14.4539	64.2434	13.2756
11892	22112R119	3	WT	0.5 mM	35 mM CP, 300 U/ml CPK	2	8	0.3	5	175	67.4001	14.505	65.541	13.5437
11892	22112R119	3	WT	0.5 mM	35 mM CP, 300 U/ml CPK	2	8	0.3	5	200	69.2375	15.3553	66.6863	13.7804
11892	22112R119	3	WT	0.5 mM	35 mM CP, 300 U/ml CPK	2	8	0.3	5	225	70.5992	15.0688	67.713	13.9926
11892	22112R119	3	WT	0.5 mM	35 mM CP, 300 U/ml CPK	2	8	0.3	5	250	71.1425	15.404	68.6449	14.1851
11892	22112R119	5	WT	1 mM	35 mM CP, 300 U/ml CPK	2	8	0.3	5	12	46.9608	9.1348	46.5208	9.7209
11892	22112R119	5	WT	1 mM	35 mM CP, 300 U/ml CPK	2	8	0.3	5	15	48.9077	9.1607	47.9022	10.0096
11892	22112R119	5	WT	1 mM	35 mM CP, 300 U/ml CPK	2	8	0.3	5	20	49.322	7.5203	49.7439	10.3944
11892	22112R119	5	WT	1 mM	35 mM CP, 300 U/ml CPK	2	8	0.3	5	25	50.7127	8.7861	51.2211	10.7031
11892	22112R119	5	WT	1 mM	35 mM CP, 300 U/ml CPK	2	8	0.3	5	30	52.3177	9.188	52.4605	10.9621
11892	22112R119	5	WT	1 mM	35 mM CP, 300 U/ml CPK	2	8	0.3	5	35	50.8412	8.1941	53.5318	11.1859
11892	22112R119	5	WT	1 mM	35 mM CP, 300 U/ml CPK	2	8	0.3	5	40	55.1707	10.254	54.4775	11.3835
11892	22112R119	5	WT	1 mM	35 mM CP, 300 U/ml CPK	2	8	0.3	5	45	55.3838	9.9541	55.3255	11.5607
11892	22112R119	5	WT	1 mM	35 mM CP, 300 U/ml CPK	2	8	0.3	5	55	56.0068	9.9184	56.8008	11.869
11892	22112R119	5	WT	1 mM	35 mM CP, 300 U/ml CPK	2	8	0.3	5	65	58.1103	11.3376	58.0589	12.1319
11892	22112R119	5	WT	1 mM	35 mM CP, 300 U/ml CPK	2	8	0.3	5	75	58.5842	11.898	59.1587	12.3617
11892	22112R119	5	WT	1 mM	35 mM CP, 300 U/ml CPK	2	8	0.3	5	85	59.388	12.0109	60.1377	12.5663
11892	22112R119	5	WT	1 mM	35 mM CP, 300 U/ml CPK	2	8	0.3	5	100	61.1738	12.2794	61.4332	12.837
11892	22112R119	5	WT	1 mM	35 mM CP, 300 U/ml CPK	2	8	0.3	5	115	61.2165	13.7636	62.5696	13.0745
11892	22112R119	5	WT	1 mM	35 mM CP, 300 U/ml CPK	2	8	0.3	5	130	63.1502	13.5686	63.5837	13.2864
11892	22112R119	5	WT	1 mM	35 mM CP, 300 U/ml CPK	2	8	0.3	5	150	64.2815	14.3779	64.7882	13.5381
11892	22112R119	5	WT	1 mM	35 mM CP, 300 U/ml CPK	2	8	0.3	5	175	67.2811	14.84	66.1112	13.8145
11892	22112R119	5	WT	1 mM	35 mM CP, 300 U/ml CPK	2	8	0.3	5	200	67.9204	15.5611	67.2791	14.0586
11892	22112R119	5	WT	1 mM	35 mM CP, 300 U/ml CPK	2	8	0.3	5	225	71.0059	15.8007	68.3264	14.2774
11892	22112R119	5	WT	1 mM	35 mM CP, 300 U/ml CPK	2	8	0.3	5	250	71.4383	15.6558	69.277	14.476
11892	22112R119	7	WT	2 mM	35 mM CP, 300 U/ml CPK	2	8	0.3	5	12	45.2629	7.4773	46.3336	9.8474
11892	22112R119	7	WT	2 mM	35 mM CP, 300 U/ml CPK	2	8	0.3	5	15	46.3783	8.0624	47.7327	10.1448
11892	22112R119	7	WT	2 mM	35 mM CP, 300 U/ml CPK	2	8	0.3	5	20	51.4098	8.1788	49.599	10.5414
11892	22112R119	7	WT	2 mM	35 mM CP, 300 U/ml CPK	2	8	0.3	5	25	53.064	10.8377	51.0967	10.8598
11892	22112R119	7	WT	2 mM	35 mM CP, 300 U/ml CPK	2	8	0.3	5	30	50.1957	8.6915	52.3539	11.127
11892	22112R119	7	WT	2 mM	35 mM CP, 300 U/ml CPK	2	8	0.3	5	35	52.7715	9.3291	53.441	11.358
11892	22112R119	7	WT	2 mM	35 mM CP, 300 U/ml CPK	2	8	0.3	5	40	55.0609	10.4505	54.4009	11.562
11892	22112R119	7	WT	2 mM	35 mM CP, 300 U/ml CPK	2	8	0.3	5	45	55.2694	9.9519	55.2618	11.745
11892	22112R119	7	WT	2 mM	35 mM CP, 300 U/ml CPK	2	8	0.3	5	55	55.6601	11.2836	56.7602	12.0635
11892	22112R119	7	WT	2 mM	35 mM CP, 300 U/ml CPK	2	8	0.3	5	65	57.2684	11.4766	58.0386	12.3351
11892	22112R119	7	WT	2 mM	35 mM CP, 300 U/ml CPK	2	8	0.3	5	75	58.7944	12.7894	59.1565	12.5727
11892	22112R119	7	WT	2 mM	35 mM CP, 300 U/ml CPK	2	8	0.3	5	85	60.8587	12.7045	60.1519	12.7843
11892	22112R119	7	WT	2 mM	35 mM CP, 300 U/ml CPK	2	8	0.3	5	100	60.9542	13.0953	61.4694	13.0643
11892	22112R119	7	WT	2 mM	35 mM CP, 300 U/ml CPK	2	8	0.3	5	115	61.7716	14.296	62.6255	13.31
11892	22112R119	7	WT	2 mM	35 mM CP, 300 U/ml CPK	2	8	0.3	5	130	63.3447	13.8455	63.6575	13.5294
11892	22112R119	7	WT	2 mM	35 mM CP, 300 U/ml CPK	2	8	0.3	5	150	65.1671	14.7574	64.8836	13.7899
11892	22112R119	7	WT	2 mM	35 mM CP, 300 U/ml CPK	2	8	0.3	5	175	65.9166	14.3996	66.2309	14.0763
11892	22112R119	7	WT	2 mM	35 mM CP, 300 U/ml CPK	2	8	0.3	5	200	68.6025	14.821	67.4205	14.3291
11892	22112R119	7	WT	2 mM	35 mM CP, 300 U/ml CPK	2	8	0.3	5	225	70.4611	16.3095	68.4875	14.5559
11892	22112R119	7	WT	2 mM	35 mM CP, 300 U/ml CPK	2	8	0.3	5	250	70.7938	15.5119	69.4563	14.7618
11892	22112R119	9	WT	5 mM	35 mM CP, 300 U/ml CPK	2	8	0.3	5	12	40.4838	8.4561	43.0776	9.7477
11892	22112R119	9	WT	5 mM	35 mM CP, 300 U/ml CPK	2	8	0.3	5	15	45.5617	10.093	44.4611	10.0608
11892	22112R119	9	WT	5 mM	35 mM CP, 300 U/ml CPK	2	8	0.3	5	20	45.7694	9.543	46.3106	10.4793
11892	22112R119	9	WT	5 mM	35 mM CP, 300 U/ml CPK	2	8	0.3	5	25	48.2596	10.0627	47.798	10.8159
11892	22112R119	9	WT	5 mM	35 mM CP, 300 U/ml CPK	2	8	0.3	5	30	49.0403	9.1057	49.0487	11.0989
11892	22112R119	9	WT	5 mM	35 mM CP, 300 U/ml CPK	2	8	0.3	5	35	47.6044	9.7237	50.1317	11.3439
11892	22112R119	9	WT	5 mM	35 mM CP, 300 U/ml CPK	2	8	0.3	5	40	51.5216	9.7777	51.089	11.5606
11892	22112R119	9	WT	5 mM	35 mM CP, 300 U/ml CPK	2	8	0.3	5	45	52.0662	10.6924	51.9487	11.7551
11892	22112R119	9	WT	5 mM	35 mM CP, 300 U/ml CPK	2	8	0.3	5	55	52.6691	11.509	53.4467	12.0941
11892	22112R119	9	WT	5 mM	35 mM CP, 300 U/ml CPK	2	8	0.3	5	65	54.4469	12.566	54.7267	12.3837
11892	22112R119	9	WT	5 mM	35 mM CP, 300 U/ml CPK	2	8	0.3	5	75	56.5143	11.8811	55.8475	12.6373
11892	22112R119	9	WT	5 mM	35 mM CP, 300 U/ml CPK	2	8	0.3	5	85	57.6507	12.461	56.8466	12.8634
11892	22112R119	9	WT	5 mM	35 mM CP, 300 U/ml CPK	2	8	0.3	5	100	58.0872	12.4363	58.1707	13.163
11892	22112R119	9	WT	5 mM	35 mM CP, 300 U/ml CPK	2	8	0.3	5	115	59.6894	12.4012	59.3339	13.4262
11892	22112R119	9	WT	5 mM	35 mM CP, 300 U/ml CPK	2	8	0.3	5	130	60.3261	13.7001	60.3735	13.6615
11892	22112R119	9	WT	5 mM	35 mM CP, 300 U/ml CPK	2	8	0.3	5	150	61.0183	14.6579	61.61	13.9413
11892	22112R119	9	WT	5 mM	35 mM CP, 300 U/ml CPK	2	8	0.3	5	175	63.2436	14.7239	62.9702	14.2491
11892	22112R119	9	WT	5 mM	35 mM CP, 300 U/ml CPK	2	8	0.3	5	200	65.0473	15.8273	64.1728	14.5212
11892	22112R119	9	WT	5 mM	35 mM CP, 300 U/ml CPK	2	8	0.3	5	225	67.5797	16.3272	65.2526	14.7655
11892	22112R119	9	WT	5 mM	35 mM CP, 300 U/ml CPK	2	8	0.3	5	250	66.6018	15.2172	66.2339	14.9876
11892
11892	22112R120	1	WT	0 mM	35 mM CP, 300 U/ml CPK	2	8	0.3	5	12	62.2872	14.5457	65.4714	16.0613
11892	22112R120	1	WT	0 mM	35 mM CP, 300 U/ml CPK	2	8	0.3	5	15	68.3096	14.648	67.7475	16.6196
11892	22112R120	1	WT	0 mM	35 mM CP, 300 U/ml CPK	2	8	0.3	5	20	71.8546	14.9644	70.7991	17.3682
11892	22112R120	1	WT	0 mM	35 mM CP, 300 U/ml CPK	2	8	0.3	5	25	72.6209	15.3139	73.2604	17.972
11892	22112R120	1	WT	0 mM	35 mM CP, 300 U/ml CPK	2	8	0.3	5	30	76.8492	16.0798	75.3348	18.4809
11892	22112R120	1	WT	0 mM	35 mM CP, 300 U/ml CPK	2	8	0.3	5	35	76.0755	15.3148	77.1345	18.9224
11892	22112R120	1	WT	0 mM	35 mM CP, 300 U/ml CPK	2	8	0.3	5	40	79.9594	18.7109	78.7282	19.3134
11892	22112R120	1	WT	0 mM	35 mM CP, 300 U/ml CPK	2	8	0.3	5	45	78.9582	17.3002	80.1612	19.6649
11892	22112R120	1	WT	0 mM	35 mM CP, 300 U/ml CPK	2	8	0.3	5	55	81.33	18.2734	82.663	20.2787
11892	22112R120	1	WT	0 mM	35 mM CP, 300 U/ml CPK	2	8	0.3	5	65	83.1923	18.8634	84.8052	20.8042
11892	22112R120	1	WT	0 mM	35 mM CP, 300 U/ml CPK	2	8	0.3	5	75	86.1914	19.2641	86.6842	21.2651
11892	22112R120	1	WT	0 mM	35 mM CP, 300 U/ml CPK	2	8	0.3	5	85	88.0906	20.8967	88.3619	21.6767
11892	22112R120	1	WT	0 mM	35 mM CP, 300 U/ml CPK	2	8	0.3	5	100	89.9331	21.3709	90.5888	22.223
11892	22112R120	1	WT	0 mM	35 mM CP, 300 U/ml CPK	2	8	0.3	5	115	92.0039	22.9661	92.5487	22.7038
11892	22112R120	1	WT	0 mM	35 mM CP, 300 U/ml CPK	2	8	0.3	5	130	94.3786	22.5672	94.3029	23.1341
11892	22112R120	1	WT	0 mM	35 mM CP, 300 U/ml CPK	2	8	0.3	5	150	96.7312	24.3031	96.3924	23.6467
11892	22112R120	1	WT	0 mM	35 mM CP, 300 U/ml CPK	2	8	0.3	5	175	99.1561	24.8548	98.6951	24.2116
11892	22112R120	1	WT	0 mM	35 mM CP, 300 U/ml CPK	2	8	0.3	5	200	101.722	25.9061	100.734	24.7118
11892	22112R120	1	WT	0 mM	35 mM CP, 300 U/ml CPK	2	8	0.3	5	225	105.26	27.509	102.568	25.1617
11892	22112R120	1	WT	0 mM	35 mM CP, 300 U/ml CPK	2	8	0.3	5	250	106.961	28.527	104.236	25.571
11892	22112R120	3	WT	0.5 mM	35 mM CP, 300 U/ml CPK	2	8	0.3	5	12	66.9109	15.3359	65.2891	15.426
11892	22112R120	3	WT	0.5 mM	35 mM CP, 300 U/ml CPK	2	8	0.3	5	15	67.1883	14.9353	67.4769	15.9429
11892	22112R120	3	WT	0.5 mM	35 mM CP, 300 U/ml CPK	2	8	0.3	5	20	69.0102	15.2096	70.406	16.6349
11892	22112R120	3	WT	0.5 mM	35 mM CP, 300 U/ml CPK	2	8	0.3	5	25	74.0147	15.8817	72.7652	17.1923
11892	22112R120	3	WT	0.5 mM	35 mM CP, 300 U/ml CPK	2	8	0.3	5	30	75.3016	16.3257	74.7514	17.6616
11892	22112R120	3	WT	0.5 mM	35 mM CP, 300 U/ml CPK	2	8	0.3	5	35	76.7962	16.5177	76.4729	18.0684
11892	22112R120	3	WT	0.5 mM	35 mM CP, 300 U/ml CPK	2	8	0.3	5	40	76.8115	15.6799	77.9962	18.4283
11892	22112R120	3	WT	0.5 mM	35 mM CP, 300 U/ml CPK	2	8	0.3	5	45	78.9791	17.5146	79.365	18.7517
11892	22112R120	3	WT	0.5 mM	35 mM CP, 300 U/ml CPK	2	8	0.3	5	55	81.513	18.1759	81.7526	19.3158
11892	22112R120	3	WT	0.5 mM	35 mM CP, 300 U/ml CPK	2	8	0.3	5	65	83.5003	18.3111	83.795	19.7984
11892	22112R120	3	WT	0.5 mM	35 mM CP, 300 U/ml CPK	2	8	0.3	5	75	85.0077	18.5443	85.585	20.2213
11892	22112R120	3	WT	0.5 mM	35 mM CP, 300 U/ml CPK	2	8	0.3	5	85	86.3667	19.3936	87.1819	20.5986
11892	22112R120	3	WT	0.5 mM	35 mM CP, 300 U/ml CPK	2	8	0.3	5	100	87.805	19.6718	89.3001	21.0991
11892	22112R120	3	WT	0.5 mM	35 mM CP, 300 U/ml CPK	2	8	0.3	5	115	91.2943	20.4581	91.1627	21.5392
11892	22112R120	3	WT	0.5 mM	35 mM CP, 300 U/ml CPK	2	8	0.3	5	130	92.343	21.7853	92.8286	21.9328
11892	22112R120	3	WT	0.5 mM	35 mM CP, 300 U/ml CPK	2	8	0.3	5	150	94.165	23.1415	94.8116	22.4013
11892	22112R120	3	WT	0.5 mM	35 mM CP, 300 U/ml CPK	2	8	0.3	5	175	97.7731	24.3811	96.9952	22.9172
11892	22112R120	3	WT	0.5 mM	35 mM CP, 300 U/ml CPK	2	8	0.3	5	200	99.6288	25.1727	98.9272	23.3737
11892	22112R120	3	WT	0.5 mM	35 mM CP, 300 U/ml CPK	2	8	0.3	5	225	101.992	26.2401	100.663	23.7839
11892	22112R120	3	WT	0.5 mM	35 mM CP, 300 U/ml CPK	2	8	0.3	5	250	103.83	27.6218	102.242	24.1569
11892	22112R120	5	WT	1 mM	35 mM CP, 300 U/ml CPK	2	8	0.3	5	12	66.3419	14.9868	63.1669	15.2276
11892	22112R120	5	WT	1 mM	35 mM CP, 300 U/ml CPK	2	8	0.3	5	15	63.847	14.7192	65.3257	15.7481
11892	22112R120	5	WT	1 mM	35 mM CP, 300 U/ml CPK	2	8	0.3	5	20	66.634	14.7524	68.218	16.4453
11892	22112R120	5	WT	1 mM	35 mM CP, 300 U/ml CPK	2	8	0.3	5	25	70.8092	14.643	70.5494	17.0073
11892	22112R120	5	WT	1 mM	35 mM CP, 300 U/ml CPK	2	8	0.3	5	30	72.6777	15.9687	72.5133	17.4808
11892	22112R120	5	WT	1 mM	35 mM CP, 300 U/ml CPK	2	8	0.3	5	35	74.4489	16.6317	74.2164	17.8913
11892	22112R120	5	WT	1 mM	35 mM CP, 300 U/ml CPK	2	8	0.3	5	40	75.4573	16.3196	75.7239	18.2548
11892	22112R120	5	WT	1 mM	35 mM CP, 300 U/ml CPK	2	8	0.3	5	45	76.3641	16.059	77.0791	18.5814
11892	22112R120	5	WT	1 mM	35 mM CP, 300 U/ml CPK	2	8	0.3	5	55	78.7358	17.8504	79.444	19.1516
11892	22112R120	5	WT	1 mM	35 mM CP, 300 U/ml CPK	2	8	0.3	5	65	81.5889	18.5901	81.468	19.6395
11892	22112R120	5	WT	1 mM	35 mM CP, 300 U/ml CPK	2	8	0.3	5	75	82.5317	18.937	83.2427	20.0673
11892	22112R120	5	WT	1 mM	35 mM CP, 300 U/ml CPK	2	8	0.3	5	85	83.9478	19.5093	84.8266	20.4492
11892	22112R120	5	WT	1 mM	35 mM CP, 300 U/ml CPK	2	8	0.3	5	100	86.6792	20.2383	86.9284	20.9558
11892	22112R120	5	WT	1 mM	35 mM CP, 300 U/ml CPK	2	8	0.3	5	115	88.3282	20.4616	88.7774	21.4016
11892	22112R120	5	WT	1 mM	35 mM CP, 300 U/ml CPK	2	8	0.3	5	130	90.0674	21.4632	90.4318	21.8004
11892	22112R120	5	WT	1 mM	35 mM CP, 300 U/ml CPK	2	8	0.3	5	150	92.2955	22.5147	92.4018	22.2753
11892	22112R120	5	WT	1 mM	35 mM CP, 300 U/ml CPK	2	8	0.3	5	175	94.8134	24.0662	94.5719	22.7984
11892	22112R120	5	WT	1 mM	35 mM CP, 300 U/ml CPK	2	8	0.3	5	200	97.0609	25.239	96.493	23.2615
11892	22112R120	5	WT	1 mM	35 mM CP, 300 U/ml CPK	2	8	0.3	5	225	99.7261	26.5045	98.2198	23.6778
11892	22112R120	5	WT	1 mM	35 mM CP, 300 U/ml CPK	2	8	0.3	5	250	101.609	26.8817	99.7907	24.0565
11892	22112R120	7	WT	2 mM	35 mM CP, 300 U/ml CPK	2	8	0.3	5	12	61.8756	14.0938	61.2974	14.8899
11892	22112R120	7	WT	2 mM	35 mM CP, 300 U/ml CPK	2	8	0.3	5	15	62.6986	14.3781	63.4079	15.4026
11892	22112R120	7	WT	2 mM	35 mM CP, 300 U/ml CPK	2	8	0.3	5	20	68.1672	14.9155	66.2365	16.0897
11892	22112R120	7	WT	2 mM	35 mM CP, 300 U/ml CPK	2	8	0.3	5	25	69.261	15.4522	68.5171	16.6437
11892	22112R120	7	WT	2 mM	35 mM CP, 300 U/ml CPK	2	8	0.3	5	30	69.9452	15.5488	70.4387	17.1105
11892	22112R120	7	WT	2 mM	35 mM CP, 300 U/ml CPK	2	8	0.3	5	35	71.1784	15.5331	72.1053	17.5153
11892	22112R120	7	WT	2 mM	35 mM CP, 300 U/ml CPK	2	8	0.3	5	40	73.273	16.2656	73.5809	17.8737
11892	22112R120	7	WT	2 mM	35 mM CP, 300 U/ml CPK	2	8	0.3	5	45	74.4736	16.0346	74.9075	18.196
11892	22112R120	7	WT	2 mM	35 mM CP, 300 U/ml CPK	2	8	0.3	5	55	77.1483	18.5324	77.2229	18.7584
11892	22112R120	7	WT	2 mM	35 mM CP, 300 U/ml CPK	2	8	0.3	5	65	77.9482	16.9996	79.205	19.2399
11892	22112R120	7	WT	2 mM	35 mM CP, 300 U/ml CPK	2	8	0.3	5	75	80.3862	18.8231	80.9433	19.6622
11892	22112R120	7	WT	2 mM	35 mM CP, 300 U/ml CPK	2	8	0.3	5	85	82.2486	18.8681	82.4949	20.0391
11892	22112R120	7	WT	2 mM	35 mM CP, 300 U/ml CPK	2	8	0.3	5	100	84.2084	19.329	84.5541	20.5393
11892	22112R120	7	WT	2 mM	35 mM CP, 300 U/ml CPK	2	8	0.3	5	115	86.6491	20.6487	86.366	20.9794
11892	22112R120	7	WT	2 mM	35 mM CP, 300 U/ml CPK	2	8	0.3	5	130	87.6569	20.8634	87.9874	21.3733
11892	22112R120	7	WT	2 mM	35 mM CP, 300 U/ml CPK	2	8	0.3	5	150	89.3877	22.426	89.9184	21.8423
11892	22112R120	7	WT	2 mM	35 mM CP, 300 U/ml CPK	2	8	0.3	5	175	92.1987	23.6966	92.0459	22.3591
11892	22112R120	7	WT	2 mM	35 mM CP, 300 U/ml CPK	2	8	0.3	5	200	94.5356	24.5288	93.9295	22.8167
11892	22112R120	7	WT	2 mM	35 mM CP, 300 U/ml CPK	2	8	0.3	5	225	96.363	25.9642	95.623	23.228
11892	22112R120	7	WT	2 mM	35 mM CP, 300 U/ml CPK	2	8	0.3	5	250	98.7708	26.4495	97.1637	23.6023
11892	22112R120	9	WT	5 mM	35 mM CP, 300 U/ml CPK	2	8	0.3	5	12	60.0004	17.4922	57.3276	15.0161
11892	22112R120	9	WT	5 mM	35 mM CP, 300 U/ml CPK	2	8	0.3	5	15	58.5001	16.9748	59.4523	15.5727
11892	22112R120	9	WT	5 mM	35 mM CP, 300 U/ml CPK	2	8	0.3	5	20	60.0126	15.4887	62.3082	16.3207
11892	22112R120	9	WT	5 mM	35 mM CP, 300 U/ml CPK	2	8	0.3	5	25	65.0719	17.3323	64.6175	16.9256
11892	22112R120	9	WT	5 mM	35 mM CP, 300 U/ml CPK	2	8	0.3	5	30	64.5747	15.8495	66.5677	17.4364
11892	22112R120	9	WT	5 mM	35 mM CP, 300 U/ml CPK	2	8	0.3	5	35	67.3761	16.5837	68.2624	17.8804
11892	22112R120	9	WT	5 mM	35 mM CP, 300 U/ml CPK	2	8	0.3	5	40	70.0097	17.626	69.7653	18.274
11892	22112R120	9	WT	5 mM	35 mM CP, 300 U/ml CPK	2	8	0.3	5	45	71.53	18.0442	71.1184	18.6284
11892	22112R120	9	WT	5 mM	35 mM CP, 300 U/ml CPK	2	8	0.3	5	55	73.8057	17.586	73.4844	19.2482
11892	22112R120	9	WT	5 mM	35 mM CP, 300 U/ml CPK	2	8	0.3	5	65	75.6824	19.487	75.514	19.7798
11892	22112R120	9	WT	5 mM	35 mM CP, 300 U/ml CPK	2	8	0.3	5	75	77.5382	19.1234	77.2971	20.2469
11892	22112R120	9	WT	5 mM	35 mM CP, 300 U/ml CPK	2	8	0.3	5	85	78.069	19.6177	78.8912	20.6644
11892	22112R120	9	WT	5 mM	35 mM CP, 300 U/ml CPK	2	8	0.3	5	100	80.8727	19.7365	81.0101	21.2194
11892	22112R120	9	WT	5 mM	35 mM CP, 300 U/ml CPK	2	8	0.3	5	115	83.0738	21.4172	82.8779	21.7087
11892	22112R120	9	WT	5 mM	35 mM CP, 300 U/ml CPK	2	8	0.3	5	130	84.1749	21.8022	84.5517	22.1471
11892	22112R120	9	WT	5 mM	35 mM CP, 300 U/ml CPK	2	8	0.3	5	150	86.4666	22.2747	86.5482	22.67
11892	22112R120	9	WT	5 mM	35 mM CP, 300 U/ml CPK	2	8	0.3	5	175	88.9577	23.555	88.7516	23.2472
11892	22112R120	9	WT	5 mM	35 mM CP, 300 U/ml CPK	2	8	0.3	5	200	91.3223	24.6265	90.7056	23.759
11892	22112R120	9	WT	5 mM	35 mM CP, 300 U/ml CPK	2	8	0.3	5	225	93.8142	25.3974	92.4648	24.2198
11892	22112R120	9	WT	5 mM	35 mM CP, 300 U/ml CPK	2	8	0.3	5	250	94.8417	25.972	94.0674	24.6396
11892
11892	22112R121	1	WT	0 mM	35 mM CP, 300 U/ml CPK	2	8	0.3	5	12	73.9186	21.0772	68.4005	19.9203
11892	22112R121	1	WT	0 mM	35 mM CP, 300 U/ml CPK	2	8	0.3	5	15	72.5237	21.609	71.2104	20.7386
11892	22112R121	1	WT	0 mM	35 mM CP, 300 U/ml CPK	2	8	0.3	5	20	77.8019	21.504	75.0039	21.8434
11892	22112R121	1	WT	0 mM	35 mM CP, 300 U/ml CPK	2	8	0.3	5	25	81.4462	21.7933	78.085	22.7407
11892	22112R121	1	WT	0 mM	35 mM CP, 300 U/ml CPK	2	8	0.3	5	30	82.0588	21.7459	80.6962	23.5012
11892	22112R121	1	WT	0 mM	35 mM CP, 300 U/ml CPK	2	8	0.3	5	35	85.2465	22.2694	82.9719	24.1639
11892	22112R121	1	WT	0 mM	35 mM CP, 300 U/ml CPK	2	8	0.3	5	40	86.8547	22.6798	84.995	24.7531
11892	22112R121	1	WT	0 mM	35 mM CP, 300 U/ml CPK	2	8	0.3	5	45	88.209	23.4003	86.8204	25.2847
11892	22112R121	1	WT	0 mM	35 mM CP, 300 U/ml CPK	2	8	0.3	5	55	90.3559	23.3351	90.0212	26.2169
11892	22112R121	1	WT	0 mM	35 mM CP, 300 U/ml CPK	2	8	0.3	5	65	93.0242	25.7423	92.7757	27.0191
11892	22112R121	1	WT	0 mM	35 mM CP, 300 U/ml CPK	2	8	0.3	5	75	95.1681	27.0223	95.2021	27.7257
11892	22112R121	1	WT	0 mM	35 mM CP, 300 U/ml CPK	2	8	0.3	5	85	95.6142	27.9624	97.3763	28.3589
11892	22112R121	1	WT	0 mM	35 mM CP, 300 U/ml CPK	2	8	0.3	5	100	98.0864	29.4945	100.274	29.2027
11892	22112R121	1	WT	0 mM	35 mM CP, 300 U/ml CPK	2	8	0.3	5	115	101.45	30.122	102.834	29.9484
11892	22112R121	1	WT	0 mM	35 mM CP, 300 U/ml CPK	2	8	0.3	5	130	102.334	31.7208	105.134	30.6183
11892	22112R121	1	WT	0 mM	35 mM CP, 300 U/ml CPK	2	8	0.3	5	150	105.206	32.6605	107.884	31.419
11892	22112R121	1	WT	0 mM	35 mM CP, 300 U/ml CPK	2	8	0.3	5	175	108.428	35.8626	110.926	32.3051
11892	22112R121	1	WT	0 mM	35 mM CP, 300 U/ml CPK	2	8	0.3	5	200	111.434	38.2164	113.631	33.0928
11892	22112R121	1	WT	0 mM	35 mM CP, 300 U/ml CPK	2	8	0.3	5	225	114.532	40.2384	116.071	33.8035
11892	22112R121	1	WT	0 mM	35 mM CP, 300 U/ml CPK	2	8	0.3	5	250	116.909	41.557	118.299	34.4522
11892	22112R121	3	WT	0.5 mM	35 mM CP, 300 U/ml CPK	2	8	0.3	5	12	69.8558	22.7277	66.7264	19.6719
11892	22112R121	3	WT	0.5 mM	35 mM CP, 300 U/ml CPK	2	8	0.3	5	15	72.9038	21.0246	69.5	20.4896
11892	22112R121	3	WT	0.5 mM	35 mM CP, 300 U/ml CPK	2	8	0.3	5	20	76.3183	20.7952	73.2467	21.5942
11892	22112R121	3	WT	0.5 mM	35 mM CP, 300 U/ml CPK	2	8	0.3	5	25	78.3966	21.2653	76.2914	22.4918
11892	22112R121	3	WT	0.5 mM	35 mM CP, 300 U/ml CPK	2	8	0.3	5	30	80.3038	21.8826	78.8728	23.2529
11892	22112R121	3	WT	0.5 mM	35 mM CP, 300 U/ml CPK	2	8	0.3	5	35	82.3199	22.822	81.1234	23.9164
11892	22112R121	3	WT	0.5 mM	35 mM CP, 300 U/ml CPK	2	8	0.3	5	40	85.3529	23.9012	83.1248	24.5064
11892	22112R121	3	WT	0.5 mM	35 mM CP, 300 U/ml CPK	2	8	0.3	5	45	85.9393	23.1161	84.931	25.0389
11892	22112R121	3	WT	0.5 mM	35 mM CP, 300 U/ml CPK	2	8	0.3	5	55	87.8183	24.6587	88.0993	25.973
11892	22112R121	3	WT	0.5 mM	35 mM CP, 300 U/ml CPK	2	8	0.3	5	65	90.9413	25.061	90.8268	26.7771
11892	22112R121	3	WT	0.5 mM	35 mM CP, 300 U/ml CPK	2	8	0.3	5	75	93.0386	26.8018	93.2303	27.4857
11892	22112R121	3	WT	0.5 mM	35 mM CP, 300 U/ml CPK	2	8	0.3	5	85	94.9743	27.2358	95.3846	28.1208
11892	22112R121	3	WT	0.5 mM	35 mM CP, 300 U/ml CPK	2	8	0.3	5	100	97.3051	27.5611	98.2562	28.9674
11892	22112R121	3	WT	0.5 mM	35 mM CP, 300 U/ml CPK	2	8	0.3	5	115	98.9828	30.5869	100.795	29.7158
11892	22112R121	3	WT	0.5 mM	35 mM CP, 300 U/ml CPK	2	8	0.3	5	130	100.968	31.3579	103.076	30.3882
11892	22112R121	3	WT	0.5 mM	35 mM CP, 300 U/ml CPK	2	8	0.3	5	150	103.275	33.4877	105.803	31.1924
11892	22112R121	3	WT	0.5 mM	35 mM CP, 300 U/ml CPK	2	8	0.3	5	175	106.046	35.6755	108.822	32.0824
11892	22112R121	3	WT	0.5 mM	35 mM CP, 300 U/ml CPK	2	8	0.3	5	200	109.721	37.119	111.507	32.8739
11892	22112R121	3	WT	0.5 mM	35 mM CP, 300 U/ml CPK	2	8	0.3	5	225	112.035	38.5134	113.93	33.5883
11892	22112R121	3	WT	0.5 mM	35 mM CP, 300 U/ml CPK	2	8	0.3	5	250	114.816	41.1325	116.142	34.2404
11892	22112R121	5	WT	1 mM	35 mM CP, 300 U/ml CPK	2	8	0.3	5	12	69.8332	22.7932	65.8752	19.8473
11892	22112R121	5	WT	1 mM	35 mM CP, 300 U/ml CPK	2	8	0.3	5	15	71.2567	22.2545	68.6714	20.6898
11892	22112R121	5	WT	1 mM	35 mM CP, 300 U/ml CPK	2	8	0.3	5	20	72.2946	20.1797	72.4522	21.8289
11892	22112R121	5	WT	1 mM	35 mM CP, 300 U/ml CPK	2	8	0.3	5	25	79.1768	22.3472	75.5276	22.7555
11892	22112R121	5	WT	1 mM	35 mM CP, 300 U/ml CPK	2	8	0.3	5	30	80.4053	22.9385	78.1371	23.5417
11892	22112R121	5	WT	1 mM	35 mM CP, 300 U/ml CPK	2	8	0.3	5	35	82.8902	23.8107	80.4136	24.2275
11892	22112R121	5	WT	1 mM	35 mM CP, 300 U/ml CPK	2	8	0.3	5	40	83.7793	24.4719	82.4391	24.8378
11892	22112R121	5	WT	1 mM	35 mM CP, 300 U/ml CPK	2	8	0.3	5	45	85.8438	24.0723	84.268	25.3888
11892	22112R121	5	WT	1 mM	35 mM CP, 300 U/ml CPK	2	8	0.3	5	55	88.7789	24.1904	87.478	26.3559
11892	22112R121	5	WT	1 mM	35 mM CP, 300 U/ml CPK	2	8	0.3	5	65	90.474	24.7448	90.2433	27.1891
11892	22112R121	5	WT	1 mM	35 mM CP, 300 U/ml CPK	2	8	0.3	5	75	91.5579	26.4306	92.6814	27.9237
11892	22112R121	5	WT	1 mM	35 mM CP, 300 U/ml CPK	2	8	0.3	5	85	93.8676	28.3909	94.868	28.5824
11892	22112R121	5	WT	1 mM	35 mM CP, 300 U/ml CPK	2	8	0.3	5	100	96.312	28.9135	97.7842	29.4611
11892	22112R121	5	WT	1 mM	35 mM CP, 300 U/ml CPK	2	8	0.3	5	115	98.2231	29.4418	100.364	30.2382
11892	22112R121	5	WT	1 mM	35 mM CP, 300 U/ml CPK	2	8	0.3	5	130	100.157	31.3838	102.682	30.9368
11892	22112R121	5	WT	1 mM	35 mM CP, 300 U/ml CPK	2	8	0.3	5	150	103.195	34.0192	105.457	31.7727
11892	22112R121	5	WT	1 mM	35 mM CP, 300 U/ml CPK	2	8	0.3	5	175	105.955	35.775	108.529	32.6984
11892	22112R121	5	WT	1 mM	35 mM CP, 300 U/ml CPK	2	8	0.3	5	200	108.677	37.1279	111.263	33.522
11892	22112R121	5	WT	1 mM	35 mM CP, 300 U/ml CPK	2	8	0.3	5	225	113.261	38.9428	113.731	34.2657
11892	22112R121	5	WT	1 mM	35 mM CP, 300 U/ml CPK	2	8	0.3	5	250	114.524	40.8648	115.986	34.9449
11892	22112R121	7	WT	2 mM	35 mM CP, 300 U/ml CPK	2	8	0.3	5	12	68.3649	22.7325	65.6643	20.0066
11892	22112R121	7	WT	2 mM	35 mM CP, 300 U/ml CPK	2	8	0.3	5	15	70.0768	21.9773	68.4818	20.865
11892	22112R121	7	WT	2 mM	35 mM CP, 300 U/ml CPK	2	8	0.3	5	20	77.1048	22.8731	72.2934	22.0263
11892	22112R121	7	WT	2 mM	35 mM CP, 300 U/ml CPK	2	8	0.3	5	25	77.8104	22.7102	75.3953	22.9714
11892	22112R121	7	WT	2 mM	35 mM CP, 300 U/ml CPK	2	8	0.3	5	30	80.4561	22.9393	78.0283	23.7736
11892	22112R121	7	WT	2 mM	35 mM CP, 300 U/ml CPK	2	8	0.3	5	35	81.4162	23.0233	80.3261	24.4737
11892	22112R121	7	WT	2 mM	35 mM CP, 300 U/ml CPK	2	8	0.3	5	40	83.617	23.4133	82.3712	25.0968
11892	22112R121	7	WT	2 mM	35 mM CP, 300 U/ml CPK	2	8	0.3	5	45	86.3617	24.4565	84.2183	25.6596
11892	22112R121	7	WT	2 mM	35 mM CP, 300 U/ml CPK	2	8	0.3	5	55	88.648	23.9127	87.461	26.6476
11892	22112R121	7	WT	2 mM	35 mM CP, 300 U/ml CPK	2	8	0.3	5	65	89.6841	26.3004	90.2556	27.499
11892	22112R121	7	WT	2 mM	35 mM CP, 300 U/ml CPK	2	8	0.3	5	75	92.7051	26.6068	92.7204	28.25
11892	22112R121	7	WT	2 mM	35 mM CP, 300 U/ml CPK	2	8	0.3	5	85	94.1172	27.8991	94.9313	28.9236
11892	22112R121	7	WT	2 mM	35 mM CP, 300 U/ml CPK	2	8	0.3	5	100	96.5487	29.6234	97.881	29.8223
11892	22112R121	7	WT	2 mM	35 mM CP, 300 U/ml CPK	2	8	0.3	5	115	97.7589	31.092	100.491	30.6175
11892	22112R121	7	WT	2 mM	35 mM CP, 300 U/ml CPK	2	8	0.3	5	130	100.904	31.6347	102.837	31.3325
11892	22112R121	7	WT	2 mM	35 mM CP, 300 U/ml CPK	2	8	0.3	5	150	103.449	34.1152	105.646	32.1881
11892	22112R121	7	WT	2 mM	35 mM CP, 300 U/ml CPK	2	8	0.3	5	175	106.272	35.5803	108.757	33.136
11892	22112R121	7	WT	2 mM	35 mM CP, 300 U/ml CPK	2	8	0.3	5	200	108.745	38.3636	111.526	33.9796
11892	22112R121	7	WT	2 mM	35 mM CP, 300 U/ml CPK	2	8	0.3	5	225	112.987	40.5563	114.027	34.7416
11892	22112R121	7	WT	2 mM	35 mM CP, 300 U/ml CPK	2	8	0.3	5	250	114.269	41.062	116.311	35.4376
11892	22112R121	9	WT	5 mM	35 mM CP, 300 U/ml CPK	2	8	0.3	5	12	65.6993	26.8222	65.6295	21.7065
11892	22112R121	9	WT	5 mM	35 mM CP, 300 U/ml CPK	2	8	0.3	5	15	71.903	27.8636	68.676	22.7141
11892	22112R121	9	WT	5 mM	35 mM CP, 300 U/ml CPK	2	8	0.3	5	20	75.8759	25.2554	72.8134	24.0825
11892	22112R121	9	WT	5 mM	35 mM CP, 300 U/ml CPK	2	8	0.3	5	25	78.9964	26.8157	76.1934	25.2004
11892	22112R121	9	WT	5 mM	35 mM CP, 300 U/ml CPK	2	8	0.3	5	30	81.9882	27.6603	79.0713	26.1523
11892	22112R121	9	WT	5 mM	35 mM CP, 300 U/ml CPK	2	8	0.3	5	35	81.7018	25.959	81.5891	26.985
11892	22112R121	9	WT	5 mM	35 mM CP, 300 U/ml CPK	2	8	0.3	5	40	85.5187	28.0069	83.8349	27.7278
11892	22112R121	9	WT	5 mM	35 mM CP, 300 U/ml CPK	2	8	0.3	5	45	87.5212	28.5602	85.8671	28.3999
11892	22112R121	9	WT	5 mM	35 mM CP, 300 U/ml CPK	2	8	0.3	5	55	88.9325	28.0718	89.4434	29.5828
11892	22112R121	9	WT	5 mM	35 mM CP, 300 U/ml CPK	2	8	0.3	5	65	93.4293	30.198	92.534	30.605
11892	22112R121	9	WT	5 mM	35 mM CP, 300 U/ml CPK	2	8	0.3	5	75	95.379	30.8223	95.2662	31.5086
11892	22112R121	9	WT	5 mM	35 mM CP, 300 U/ml CPK	2	8	0.3	5	85	96.8506	31.3392	97.722	32.3209
11892	22112R121	9	WT	5 mM	35 mM CP, 300 U/ml CPK	2	8	0.3	5	100	100.71	32.1439	101.005	33.4069
11892	22112R121	9	WT	5 mM	35 mM CP, 300 U/ml CPK	2	8	0.3	5	115	103.928	33.1887	103.917	34.3699
11892	22112R121	9	WT	5 mM	35 mM CP, 300 U/ml CPK	2	8	0.3	5	130	104.587	35.0126	106.541	35.2375
11892	22112R121	9	WT	5 mM	35 mM CP, 300 U/ml CPK	2	8	0.3	5	150	107.081	36.8955	109.686	36.278
11892	22112R121	9	WT	5 mM	35 mM CP, 300 U/ml CPK	2	8	0.3	5	175	110.17	39.0924	113.179	37.4332
11892	22112R121	9	WT	5 mM	35 mM CP, 300 U/ml CPK	2	8	0.3	5	200	114.188	40.5018	116.294	38.4635
11892	22112R121	9	WT	5 mM	35 mM CP, 300 U/ml CPK	2	8	0.3	5	225	116.807	43.7062	119.113	39.3959
11892	22112R121	9	WT	5 mM	35 mM CP, 300 U/ml CPK	2	8	0.3	5	250	119.301	44.4911	121.693	40.2491
11892
11892	22112R122	1	WT	0 mM	35 mM CP, 300 U/ml CPK	2	8	0.3	5	12	75.9048	17.355	74.7655	17.4947
11892	22112R122	1	WT	0 mM	35 mM CP, 300 U/ml CPK	2	8	0.3	5	15	80.1295	16.6064	77.2472	18.0754
11892	22112R122	1	WT	0 mM	35 mM CP, 300 U/ml CPK	2	8	0.3	5	20	82.8273	15.9042	80.5685	18.8525
11892	22112R122	1	WT	0 mM	35 mM CP, 300 U/ml CPK	2	8	0.3	5	25	83.2449	16.6151	83.2427	19.4783
11892	22112R122	1	WT	0 mM	35 mM CP, 300 U/ml CPK	2	8	0.3	5	30	86.4315	17.9348	85.4935	20.005
11892	22112R122	1	WT	0 mM	35 mM CP, 300 U/ml CPK	2	8	0.3	5	35	88.2258	18.8601	87.4439	20.4613
11892	22112R122	1	WT	0 mM	35 mM CP, 300 U/ml CPK	2	8	0.3	5	40	89.8634	17.6982	89.1693	20.8651
11892	22112R122	1	WT	0 mM	35 mM CP, 300 U/ml CPK	2	8	0.3	5	45	91.1283	19.5498	90.7195	21.2278
11892	22112R122	1	WT	0 mM	35 mM CP, 300 U/ml CPK	2	8	0.3	5	55	93.3727	21.6708	93.423	21.8604
11892	22112R122	1	WT	0 mM	35 mM CP, 300 U/ml CPK	2	8	0.3	5	65	94.9653	22.2151	95.7349	22.4014
11892	22112R122	1	WT	0 mM	35 mM CP, 300 U/ml CPK	2	8	0.3	5	75	97.0406	21.8609	97.7607	22.8754
11892	22112R122	1	WT	0 mM	35 mM CP, 300 U/ml CPK	2	8	0.3	5	85	98.3895	22.4432	99.5678	23.2983
11892	22112R122	1	WT	0 mM	35 mM CP, 300 U/ml CPK	2	8	0.3	5	100	100.83	24.8846	101.964	23.859
11892	22112R122	1	WT	0 mM	35 mM CP, 300 U/ml CPK	2	8	0.3	5	115	103.671	25.4915	104.071	24.352
11892	22112R122	1	WT	0 mM	35 mM CP, 300 U/ml CPK	2	8	0.3	5	130	104.04	26.5305	105.955	24.7928
11892	22112R122	1	WT	0 mM	35 mM CP, 300 U/ml CPK	2	8	0.3	5	150	107.638	28.3297	108.197	25.3174
11892	22112R122	1	WT	0 mM	35 mM CP, 300 U/ml CPK	2	8	0.3	5	175	109.665	29.0593	110.665	25.895
11892	22112R122	1	WT	0 mM	35 mM CP, 300 U/ml CPK	2	8	0.3	5	200	112.434	30.6753	112.849	26.406
11892	22112R122	1	WT	0 mM	35 mM CP, 300 U/ml CPK	2	8	0.3	5	225	115.095	33.5012	114.811	26.865
11892	22112R122	1	WT	0 mM	35 mM CP, 300 U/ml CPK	2	8	0.3	5	250	116.104	32.4282	116.595	27.2824
11892	22112R122	3	WT	0.5 mM	35 mM CP, 300 U/ml CPK	2	8	0.3	5	12	76.3282	15.8991	71.4744	16.9034
11892	22112R122	3	WT	0.5 mM	35 mM CP, 300 U/ml CPK	2	8	0.3	5	15	73.5084	14.9044	73.8717	17.4703
11892	22112R122	3	WT	0.5 mM	35 mM CP, 300 U/ml CPK	2	8	0.3	5	20	78.9513	17.4063	77.0813	18.2293
11892	22112R122	3	WT	0.5 mM	35 mM CP, 300 U/ml CPK	2	8	0.3	5	25	82.5315	17.4289	79.6666	18.8408
11892	22112R122	3	WT	0.5 mM	35 mM CP, 300 U/ml CPK	2	8	0.3	5	30	83.2551	16.5673	81.8432	19.3555
11892	22112R122	3	WT	0.5 mM	35 mM CP, 300 U/ml CPK	2	8	0.3	5	35	83.4315	17.3656	83.7298	19.8017
11892	22112R122	3	WT	0.5 mM	35 mM CP, 300 U/ml CPK	2	8	0.3	5	40	83.9118	18.9181	85.3992	20.1965
11892	22112R122	3	WT	0.5 mM	35 mM CP, 300 U/ml CPK	2	8	0.3	5	45	87.1963	19.4567	86.8993	20.5512
11892	22112R122	3	WT	0.5 mM	35 mM CP, 300 U/ml CPK	2	8	0.3	5	55	89.699	19.5103	89.516	21.1701
11892	22112R122	3	WT	0.5 mM	35 mM CP, 300 U/ml CPK	2	8	0.3	5	65	91.8364	20.346	91.7543	21.6994
11892	22112R122	3	WT	0.5 mM	35 mM CP, 300 U/ml CPK	2	8	0.3	5	75	92.7249	21.3115	93.7162	22.1634
11892	22112R122	3	WT	0.5 mM	35 mM CP, 300 U/ml CPK	2	8	0.3	5	85	95.6615	22.1359	95.4665	22.5773
11892	22112R122	3	WT	0.5 mM	35 mM CP, 300 U/ml CPK	2	8	0.3	5	100	97.842	22.4679	97.788	23.1264
11892	22112R122	3	WT	0.5 mM	35 mM CP, 300 U/ml CPK	2	8	0.3	5	115	100.644	24.7267	99.8296	23.6092
11892	22112R122	3	WT	0.5 mM	35 mM CP, 300 U/ml CPK	2	8	0.3	5	130	99.9658	26.3924	101.656	24.041
11892	22112R122	3	WT	0.5 mM	35 mM CP, 300 U/ml CPK	2	8	0.3	5	150	101.328	27.7946	103.829	24.5551
11892	22112R122	3	WT	0.5 mM	35 mM CP, 300 U/ml CPK	2	8	0.3	5	175	104.65	28.1137	106.222	25.1211
11892	22112R122	3	WT	0.5 mM	35 mM CP, 300 U/ml CPK	2	8	0.3	5	200	107.537	29.7854	108.34	25.622
11892	22112R122	3	WT	0.5 mM	35 mM CP, 300 U/ml CPK	2	8	0.3	5	225	108.919	31.0318	110.243	26.072
11892	22112R122	3	WT	0.5 mM	35 mM CP, 300 U/ml CPK	2	8	0.3	5	250	111.471	32.2399	111.974	26.4813
11892	22112R122	5	WT	1 mM	35 mM CP, 300 U/ml CPK	2	8	0.3	5	12	65.4791	15.6004	69.966	17.4183
11892	22112R122	5	WT	1 mM	35 mM CP, 300 U/ml CPK	2	8	0.3	5	15	74.8132	16.4893	72.4336	18.0326
11892	22112R122	5	WT	1 mM	35 mM CP, 300 U/ml CPK	2	8	0.3	5	20	78.9241	15.6084	75.7437	18.8567
11892	22112R122	5	WT	1 mM	35 mM CP, 300 U/ml CPK	2	8	0.3	5	25	81.6602	18.5135	78.4151	19.5217
11892	22112R122	5	WT	1 mM	35 mM CP, 300 U/ml CPK	2	8	0.3	5	30	82.128	17.4959	80.6676	20.0825
11892	22112R122	5	WT	1 mM	35 mM CP, 300 U/ml CPK	2	8	0.3	5	35	83.0686	18.934	82.6225	20.5691
11892	22112R122	5	WT	1 mM	35 mM CP, 300 U/ml CPK	2	8	0.3	5	40	85.5576	19.4729	84.3541	21.0002
11892	22112R122	5	WT	1 mM	35 mM CP, 300 U/ml CPK	2	8	0.3	5	45	86.9406	19.5334	85.9116	21.388
11892	22112R122	5	WT	1 mM	35 mM CP, 300 U/ml CPK	2	8	0.3	5	55	88.9106	19.4476	88.6316	22.0651
11892	22112R122	5	WT	1 mM	35 mM CP, 300 U/ml CPK	2	8	0.3	5	65	90.3896	21.6468	90.9616	22.6452
11892	22112R122	5	WT	1 mM	35 mM CP, 300 U/ml CPK	2	8	0.3	5	75	93.2599	22.9278	93.0061	23.1542
11892	22112R122	5	WT	1 mM	35 mM CP, 300 U/ml CPK	2	8	0.3	5	85	92.7609	22.2268	94.832	23.6087
11892	22112R122	5	WT	1 mM	35 mM CP, 300 U/ml CPK	2	8	0.3	5	100	96.5597	23.7175	97.2565	24.2123
11892	22112R122	5	WT	1 mM	35 mM CP, 300 U/ml CPK	2	8	0.3	5	115	98.3045	24.7549	99.3909	24.7437
11892	22112R122	5	WT	1 mM	35 mM CP, 300 U/ml CPK	2	8	0.3	5	130	100.341	26.0826	101.302	25.2194
11892	22112R122	5	WT	1 mM	35 mM CP, 300 U/ml CPK	2	8	0.3	5	150	101.936	27.1444	103.579	25.7863
11892	22112R122	5	WT	1 mM	35 mM CP, 300 U/ml CPK	2	8	0.3	5	175	105.866	28.3046	106.089	26.4112
11892	22112R122	5	WT	1 mM	35 mM CP, 300 U/ml CPK	2	8	0.3	5	200	107.876	31.6554	108.312	26.9647
11892	22112R122	5	WT	1 mM	35 mM CP, 300 U/ml CPK	2	8	0.3	5	225	109.691	31.9561	110.312	27.4626
11892	22112R122	5	WT	1 mM	35 mM CP, 300 U/ml CPK	2	8	0.3	5	250	112.508	32.4896	112.132	27.9157
11892	22112R122	7	WT	2 mM	35 mM CP, 300 U/ml CPK	2	8	0.3	5	12	70.9864	15.3406	69.1832	17.2712
11892	22112R122	7	WT	2 mM	35 mM CP, 300 U/ml CPK	2	8	0.3	5	15	73.5523	16.5199	71.6298	17.882
11892	22112R122	7	WT	2 mM	35 mM CP, 300 U/ml CPK	2	8	0.3	5	20	79.7511	17.5938	74.9121	18.7014
11892	22112R122	7	WT	2 mM	35 mM CP, 300 U/ml CPK	2	8	0.3	5	25	78.7254	16.6789	77.5614	19.3628
11892	22112R122	7	WT	2 mM	35 mM CP, 300 U/ml CPK	2	8	0.3	5	30	80.2693	18.5706	79.7954	19.9205
11892	22112R122	7	WT	2 mM	35 mM CP, 300 U/ml CPK	2	8	0.3	5	35	82.2505	19.0723	81.7343	20.4045
11892	22112R122	7	WT	2 mM	35 mM CP, 300 U/ml CPK	2	8	0.3	5	40	83.0481	18.0874	83.4519	20.8333
11892	22112R122	7	WT	2 mM	35 mM CP, 300 U/ml CPK	2	8	0.3	5	45	85.7122	21.0336	84.9969	21.219
11892	22112R122	7	WT	2 mM	35 mM CP, 300 U/ml CPK	2	8	0.3	5	55	88.7978	21.2628	87.6953	21.8926
11892	22112R122	7	WT	2 mM	35 mM CP, 300 U/ml CPK	2	8	0.3	5	65	89.1519	21.7698	90.0069	22.4697
11892	22112R122	7	WT	2 mM	35 mM CP, 300 U/ml CPK	2	8	0.3	5	75	91.9285	21.4726	92.0354	22.9761
11892	22112R122	7	WT	2 mM	35 mM CP, 300 U/ml CPK	2	8	0.3	5	85	92.561	22.8931	93.8471	23.4284
11892	22112R122	7	WT	2 mM	35 mM CP, 300 U/ml CPK	2	8	0.3	5	100	94.6405	24.4775	96.2528	24.029
11892	22112R122	7	WT	2 mM	35 mM CP, 300 U/ml CPK	2	8	0.3	5	115	96.5774	25.7407	98.3709	24.5577
11892	22112R122	7	WT	2 mM	35 mM CP, 300 U/ml CPK	2	8	0.3	5	130	99.462	26.5599	100.267	25.0312
11892	22112R122	7	WT	2 mM	35 mM CP, 300 U/ml CPK	2	8	0.3	5	150	101.297	27.4649	102.527	25.5953
11892	22112R122	7	WT	2 mM	35 mM CP, 300 U/ml CPK	2	8	0.3	5	175	104.031	30.0595	105.018	26.2172
11892	22112R122	7	WT	2 mM	35 mM CP, 300 U/ml CPK	2	8	0.3	5	200	106.213	30.634	107.225	26.7682
11892	22112R122	7	WT	2 mM	35 mM CP, 300 U/ml CPK	2	8	0.3	5	225	108.223	32.22	109.21	27.2638
11892	22112R122	7	WT	2 mM	35 mM CP, 300 U/ml CPK	2	8	0.3	5	250	110.724	32.5943	111.017	27.7148
11892	22112R122	9	WT	5 mM	35 mM CP, 300 U/ml CPK	2	8	0.3	5	12	69.2684	21.1443	66.468	18.0228
11892	22112R122	9	WT	5 mM	35 mM CP, 300 U/ml CPK	2	8	0.3	5	15	69.2764	18.6702	69.0158	18.7136
11892	22112R122	9	WT	5 mM	35 mM CP, 300 U/ml CPK	2	8	0.3	5	20	75.8763	18.6497	72.4451	19.6434
11892	22112R122	9	WT	5 mM	35 mM CP, 300 U/ml CPK	2	8	0.3	5	25	77.1762	19.0535	75.2219	20.3964
11892	22112R122	9	WT	5 mM	35 mM CP, 300 U/ml CPK	2	8	0.3	5	30	78.2437	19.8188	77.5696	21.033
11892	22112R122	9	WT	5 mM	35 mM CP, 300 U/ml CPK	2	8	0.3	5	35	81.5387	21.1235	79.6117	21.5866
11892	22112R122	9	WT	5 mM	35 mM CP, 300 U/ml CPK	2	8	0.3	5	40	82.8803	20.7392	81.424	22.078
11892	22112R122	9	WT	5 mM	35 mM CP, 300 U/ml CPK	2	8	0.3	5	45	84.1424	21.3119	83.0567	22.5208
11892	22112R122	9	WT	5 mM	35 mM CP, 300 U/ml CPK	2	8	0.3	5	55	85.3953	21.3479	85.9143	23.2956
11892	22112R122	9	WT	5 mM	35 mM CP, 300 U/ml CPK	2	8	0.3	5	65	88.7018	22.9922	88.368	23.9609
11892	22112R122	9	WT	5 mM	35 mM CP, 300 U/ml CPK	2	8	0.3	5	75	90.2476	23.084	90.5255	24.5459
11892	22112R122	9	WT	5 mM	35 mM CP, 300 U/ml CPK	2	8	0.3	5	85	92.3863	24.3112	92.4557	25.0693
11892	22112R122	9	WT	5 mM	35 mM CP, 300 U/ml CPK	2	8	0.3	5	100	93.5659	26.2277	95.0236	25.7656
11892	22112R122	9	WT	5 mM	35 mM CP, 300 U/ml CPK	2	8	0.3	5	115	95.1923	27.1618	97.2888	26.3798
11892	22112R122	9	WT	5 mM	35 mM CP, 300 U/ml CPK	2	8	0.3	5	130	96.698	28.203	99.3204	26.9306
11892	22112R122	9	WT	5 mM	35 mM CP, 300 U/ml CPK	2	8	0.3	5	150	98.9755	28.5997	101.745	27.5882
11892	22112R122	9	WT	5 mM	35 mM CP, 300 U/ml CPK	2	8	0.3	5	175	103.386	30.4964	104.424	28.3144
11892	22112R122	9	WT	5 mM	35 mM CP, 300 U/ml CPK	2	8	0.3	5	200	105.475	32.6014	106.801	28.959
11892	22112R122	9	WT	5 mM	35 mM CP, 300 U/ml CPK	2	8	0.3	5	225	108.159	33.7198	108.942	29.5397
11892	22112R122	9	WT	5 mM	35 mM CP, 300 U/ml CPK	2	8	0.3	5	250	111.02	33.2805	110.895	30.069
11892
11892	22328R111	1	WT	0 mM	0 mM CP, No CPK	2	8	0.3	5	12	47.3696	16.0087	48.229	15.038
11892	22328R111	1	WT	0 mM	0 mM CP, No CPK	2	8	0.3	5	15	57.8158	16.8892	50.345	15.6977
11892	22328R111	1	WT	0 mM	0 mM CP, No CPK	2	8	0.3	5	20	57.4575	15.9638	53.2104	16.5912
11892	22328R111	1	WT	0 mM	0 mM CP, No CPK	2	8	0.3	5	25	56.6826	14.1782	55.5448	17.319
11892	22328R111	1	WT	0 mM	0 mM CP, No CPK	2	8	0.3	5	30	58.3012	15.4281	57.528	17.9374
11892	22328R111	1	WT	0 mM	0 mM CP, No CPK	2	8	0.3	5	35	62.1488	16.6772	59.26	18.4774
11892	22328R111	1	WT	0 mM	0 mM CP, No CPK	2	8	0.3	5	40	63.4105	17.6663	60.8023	18.9583
11892	22328R111	1	WT	0 mM	0 mM CP, No CPK	2	8	0.3	5	45	63.5675	15.4189	62.196	19.3929
11892	22328R111	1	WT	0 mM	0 mM CP, No CPK	2	8	0.3	5	55	66.187	19.3653	64.6446	20.1564
11892	22328R111	1	WT	0 mM	0 mM CP, No CPK	2	8	0.3	5	65	67.7763	19.1724	66.7563	20.8148
11892	22328R111	1	WT	0 mM	0 mM CP, No CPK	2	8	0.3	5	75	68.8899	19.8141	68.62	21.3959
11892	22328R111	1	WT	0 mM	0 mM CP, No CPK	2	8	0.3	5	85	70.1865	21.0548	70.2926	21.9175
11892	22328R111	1	WT	0 mM	0 mM CP, No CPK	2	8	0.3	5	100	71.8579	22.3548	72.5255	22.6137
11892	22328R111	1	WT	0 mM	0 mM CP, No CPK	2	8	0.3	5	115	71.8597	24.3584	74.5024	23.2301
11892	22328R111	1	WT	0 mM	0 mM CP, No CPK	2	8	0.3	5	130	75.0967	24.0797	76.2809	23.7846
11892	22328R111	1	WT	0 mM	0 mM CP, No CPK	2	8	0.3	5	150	75.748	27.2059	78.4105	24.4486
11892	22328R111	1	WT	0 mM	0 mM CP, No CPK	2	8	0.3	5	175	79.0293	27.9916	80.7711	25.1847
11892	22328R111	1	WT	0 mM	0 mM CP, No CPK	2	8	0.3	5	200	79.0497	31.723	82.8733	25.8401
11892	22328R111	1	WT	0 mM	0 mM CP, No CPK	2	8	0.3	5	225	81.2184	32.6721	84.7729	26.4324
11892	22328R111	1	WT	0 mM	0 mM CP, No CPK	2	8	0.3	5	250	82.9553	36.055	86.5091	26.9738
11892	22328R111	3	WT	0.5 mM	0 mM CP, No CPK	2	8	0.3	5	12	60.3236	17.7248	53.6059	16.236
11892	22328R111	3	WT	0.5 mM	0 mM CP, No CPK	2	8	0.3	5	15	55.97	16.6229	55.8929	16.9287
11892	22328R111	3	WT	0.5 mM	0 mM CP, No CPK	2	8	0.3	5	20	58.7712	15.5717	58.9859	17.8655
11892	22328R111	3	WT	0.5 mM	0 mM CP, No CPK	2	8	0.3	5	25	65.0216	16.8299	61.5025	18.6277
11892	22328R111	3	WT	0.5 mM	0 mM CP, No CPK	2	8	0.3	5	30	66.3008	17.5994	63.6381	19.2746
11892	22328R111	3	WT	0.5 mM	0 mM CP, No CPK	2	8	0.3	5	35	66.563	17.2813	65.5015	19.839
11892	22328R111	3	WT	0.5 mM	0 mM CP, No CPK	2	8	0.3	5	40	69.6711	19.3789	67.1598	20.3412
11892	22328R111	3	WT	0.5 mM	0 mM CP, No CPK	2	8	0.3	5	45	72.1417	20.7298	68.6572	20.7947
11892	22328R111	3	WT	0.5 mM	0 mM CP, No CPK	2	8	0.3	5	55	70.8427	18.1898	71.2858	21.5909
11892	22328R111	3	WT	0.5 mM	0 mM CP, No CPK	2	8	0.3	5	65	74.8848	21.6097	73.5506	22.2768
11892	22328R111	3	WT	0.5 mM	0 mM CP, No CPK	2	8	0.3	5	75	74.3964	20.3223	75.5479	22.8818
11892	22328R111	3	WT	0.5 mM	0 mM CP, No CPK	2	8	0.3	5	85	76.9894	23.2455	77.3392	23.4243
11892	22328R111	3	WT	0.5 mM	0 mM CP, No CPK	2	8	0.3	5	100	79.535	22.4831	79.7286	24.148
11892	22328R111	3	WT	0.5 mM	0 mM CP, No CPK	2	8	0.3	5	115	81.6427	24.095	81.8424	24.7882
11892	22328R111	3	WT	0.5 mM	0 mM CP, No CPK	2	8	0.3	5	130	81.91	26.5668	83.7428	25.3638
11892	22328R111	3	WT	0.5 mM	0 mM CP, No CPK	2	8	0.3	5	150	83.0698	28.8483	86.0167	26.0525
11892	22328R111	3	WT	0.5 mM	0 mM CP, No CPK	2	8	0.3	5	175	86.612	31.404	88.5355	26.8154
11892	22328R111	3	WT	0.5 mM	0 mM CP, No CPK	2	8	0.3	5	200	87.8929	32.1262	90.7768	27.4943
11892	22328R111	3	WT	0.5 mM	0 mM CP, No CPK	2	8	0.3	5	225	89.4283	35.9758	92.8009	28.1073
11892	22328R111	3	WT	0.5 mM	0 mM CP, No CPK	2	8	0.3	5	250	91.0776	37.9894	94.6496	28.6673
11892	22328R111	5	WT	1 mM	0 mM CP, No CPK	2	8	0.3	5	12	60.5591	18.3617	58.9639	17.4705
11892	22328R111	5	WT	1 mM	0 mM CP, No CPK	2	8	0.3	5	15	68.2164	21.8457	61.4268	18.2002
11892	22328R111	5	WT	1 mM	0 mM CP, No CPK	2	8	0.3	5	20	67.6464	18.599	64.7543	19.1861
11892	22328R111	5	WT	1 mM	0 mM CP, No CPK	2	8	0.3	5	25	70.5488	18.1769	67.459	19.9875
11892	22328R111	5	WT	1 mM	0 mM CP, No CPK	2	8	0.3	5	30	70.5362	18.9032	69.7525	20.667
11892	22328R111	5	WT	1 mM	0 mM CP, No CPK	2	8	0.3	5	35	74.6495	20.5621	71.7524	21.2596
11892	22328R111	5	WT	1 mM	0 mM CP, No CPK	2	8	0.3	5	40	76.2257	21.736	73.5311	21.7866
11892	22328R111	5	WT	1 mM	0 mM CP, No CPK	2	8	0.3	5	45	78.1926	21.3509	75.1366	22.2623
11892	22328R111	5	WT	1 mM	0 mM CP, No CPK	2	8	0.3	5	55	78.335	19.7454	77.953	23.0968
11892	22328R111	5	WT	1 mM	0 mM CP, No CPK	2	8	0.3	5	65	80.4225	20.4319	80.378	23.8152
11892	22328R111	5	WT	1 mM	0 mM CP, No CPK	2	8	0.3	5	75	82.3446	22.4406	82.5151	24.4485
11892	22328R111	5	WT	1 mM	0 mM CP, No CPK	2	8	0.3	5	85	84.1051	24.2538	84.431	25.0161
11892	22328R111	5	WT	1 mM	0 mM CP, No CPK	2	8	0.3	5	100	85.8373	24.5281	86.9851	25.7729
11892	22328R111	5	WT	1 mM	0 mM CP, No CPK	2	8	0.3	5	115	88.2557	27.6463	89.2433	26.442
11892	22328R111	5	WT	1 mM	0 mM CP, No CPK	2	8	0.3	5	130	90.0302	28.592	91.2724	27.0432
11892	22328R111	5	WT	1 mM	0 mM CP, No CPK	2	8	0.3	5	150	91.2773	29.9607	93.6992	27.7622
11892	22328R111	5	WT	1 mM	0 mM CP, No CPK	2	8	0.3	5	175	92.9119	32.9874	96.3857	28.5582
11892	22328R111	5	WT	1 mM	0 mM CP, No CPK	2	8	0.3	5	200	94.8241	34.9757	98.775	29.2661
11892	22328R111	5	WT	1 mM	0 mM CP, No CPK	2	8	0.3	5	225	96.3962	37.0811	100.932	29.9051
11892	22328R111	5	WT	1 mM	0 mM CP, No CPK	2	8	0.3	5	250	99.1059	39.9734	102.901	30.4885
11892	22328R111	7	WT	2 mM	0 mM CP, No CPK	2	8	0.3	5	12	77.0147	24.4743	72.816	20.2705
11892	22328R111	7	WT	2 mM	0 mM CP, No CPK	2	8	0.3	5	15	80.002	22.909	75.6794	21.0676
11892	22328R111	7	WT	2 mM	0 mM CP, No CPK	2	8	0.3	5	20	84.2998	22.7805	79.5377	22.1417
11892	22328R111	7	WT	2 mM	0 mM CP, No CPK	2	8	0.3	5	25	85.7846	24.1501	82.6653	23.0124
11892	22328R111	7	WT	2 mM	0 mM CP, No CPK	2	8	0.3	5	30	89.3082	22.9353	85.3119	23.7491
11892	22328R111	7	WT	2 mM	0 mM CP, No CPK	2	8	0.3	5	35	90.5373	24.2669	87.6155	24.3904
11892	22328R111	7	WT	2 mM	0 mM CP, No CPK	2	8	0.3	5	40	90.6265	20.8027	89.6612	24.9599
11892	22328R111	7	WT	2 mM	0 mM CP, No CPK	2	8	0.3	5	45	92.1867	22.6426	91.5053	25.4732
11892	22328R111	7	WT	2 mM	0 mM CP, No CPK	2	8	0.3	5	55	95.4207	24.2703	94.7348	26.3723
11892	22328R111	7	WT	2 mM	0 mM CP, No CPK	2	8	0.3	5	65	99.0054	25.5538	97.5101	27.1449
11892	22328R111	7	WT	2 mM	0 mM CP, No CPK	2	8	0.3	5	75	99.3725	27.3291	99.9521	27.8247
11892	22328R111	7	WT	2 mM	0 mM CP, No CPK	2	8	0.3	5	85	102.057	27.1043	102.138	28.4332
11892	22328R111	7	WT	2 mM	0 mM CP, No CPK	2	8	0.3	5	100	103.936	28.8963	105.048	29.2432
11892	22328R111	7	WT	2 mM	0 mM CP, No CPK	2	8	0.3	5	115	105.014	29.4492	107.616	29.9583
11892	22328R111	7	WT	2 mM	0 mM CP, No CPK	2	8	0.3	5	130	107.438	31.9255	109.921	30.5999
11892	22328R111	7	WT	2 mM	0 mM CP, No CPK	2	8	0.3	5	150	109.84	34.1621	112.674	31.3662
11892	22328R111	7	WT	2 mM	0 mM CP, No CPK	2	8	0.3	5	175	112.35	36.9526	115.716	32.2132
11892	22328R111	7	WT	2 mM	0 mM CP, No CPK	2	8	0.3	5	200	115.042	38.5299	118.418	32.9653
11892	22328R111	7	WT	2 mM	0 mM CP, No CPK	2	8	0.3	5	225	116.004	41.6693	120.854	33.6433
11892	22328R111	7	WT	2 mM	0 mM CP, No CPK	2	8	0.3	5	250	119.109	44.4239	123.075	34.2616
11892	22328R111	9	WT	5 mM	0 mM CP, No CPK	2	8	0.3	5	12	145.426	43.9851	137.017	32.9999
11892	22328R111	9	WT	5 mM	0 mM CP, No CPK	2	8	0.3	5	15	148.239	42.8933	141.696	34.1267
11892	22328R111	9	WT	5 mM	0 mM CP, No CPK	2	8	0.3	5	20	151.342	38.4325	147.964	35.6363
11892	22328R111	9	WT	5 mM	0 mM CP, No CPK	2	8	0.3	5	25	158.24	39.2689	153.016	36.8531
11892	22328R111	9	WT	5 mM	0 mM CP, No CPK	2	8	0.3	5	30	161.11	39.4438	157.271	37.8781
11892	22328R111	9	WT	5 mM	0 mM CP, No CPK	2	8	0.3	5	35	163.365	39.2855	160.962	38.7669
11892	22328R111	9	WT	5 mM	0 mM CP, No CPK	2	8	0.3	5	40	167.625	38.0883	164.228	39.5536
11892	22328R111	9	WT	5 mM	0 mM CP, No CPK	2	8	0.3	5	45	171.956	39.6959	167.165	40.2608
11892	22328R111	9	WT	5 mM	0 mM CP, No CPK	2	8	0.3	5	55	173.862	39.7155	172.289	41.495
11892	22328R111	9	WT	5 mM	0 mM CP, No CPK	2	8	0.3	5	65	177.256	39.5218	176.674	42.5512
11892	22328R111	9	WT	5 mM	0 mM CP, No CPK	2	8	0.3	5	75	179.755	42.7998	180.519	43.4773
11892	22328R111	9	WT	5 mM	0 mM CP, No CPK	2	8	0.3	5	85	183.719	42.0481	183.951	44.3038
11892	22328R111	9	WT	5 mM	0 mM CP, No CPK	2	8	0.3	5	100	186.334	44.3398	188.505	45.4005
11892	22328R111	9	WT	5 mM	0 mM CP, No CPK	2	8	0.3	5	115	188.736	45.1381	192.511	46.3653
11892	22328R111	9	WT	5 mM	0 mM CP, No CPK	2	8	0.3	5	130	191.624	47.8077	196.095	47.2286
11892	22328R111	9	WT	5 mM	0 mM CP, No CPK	2	8	0.3	5	150	195.139	50.5183	200.363	48.2565
11892	22328R111	9	WT	5 mM	0 mM CP, No CPK	2	8	0.3	5	175	199.336	53.5986	205.065	49.3888
11892	22328R111	9	WT	5 mM	0 mM CP, No CPK	2	8	0.3	5	200	203.94	56.8397	209.226	50.3911
11892	22328R111	9	WT	5 mM	0 mM CP, No CPK	2	8	0.3	5	225	206.659	59.6669	212.967	51.2921
11892	22328R111	9	WT	5 mM	0 mM CP, No CPK	2	8	0.3	5	250	211.151	63.9751	216.37	52.1117
11892
11892	22328R112	1	WT	0 mM	0 mM CP, No CPK	2	8	0.3	5	12	41.4221	12.8788	37.5187	11.566
11892	22328R112	1	WT	0 mM	0 mM CP, No CPK	2	8	0.3	5	15	42.4819	12.3377	39.1468	12.0679
11892	22328R112	1	WT	0 mM	0 mM CP, No CPK	2	8	0.3	5	20	41.8303	12.6102	41.3505	12.7472
11892	22328R112	1	WT	0 mM	0 mM CP, No CPK	2	8	0.3	5	25	46.4541	13.0595	43.1449	13.3004
11892	22328R112	1	WT	0 mM	0 mM CP, No CPK	2	8	0.3	5	30	46.7354	13.3929	44.6686	13.7701
11892	22328R112	1	WT	0 mM	0 mM CP, No CPK	2	8	0.3	5	35	46.9751	12.4974	45.9989	14.1802
11892	22328R112	1	WT	0 mM	0 mM CP, No CPK	2	8	0.3	5	40	48.4379	12.7584	47.1832	14.5453
11892	22328R112	1	WT	0 mM	0 mM CP, No CPK	2	8	0.3	5	45	48.8261	13.2116	48.2531	14.8751
11892	22328R112	1	WT	0 mM	0 mM CP, No CPK	2	8	0.3	5	55	50.451	13.3597	50.1321	15.4544
11892	22328R112	1	WT	0 mM	0 mM CP, No CPK	2	8	0.3	5	65	52.6616	16.3718	51.752	15.9537
11892	22328R112	1	WT	0 mM	0 mM CP, No CPK	2	8	0.3	5	75	52.4131	15.4962	53.1812	16.3943
11892	22328R112	1	WT	0 mM	0 mM CP, No CPK	2	8	0.3	5	85	53.7466	15.9779	54.4635	16.7896
11892	22328R112	1	WT	0 mM	0 mM CP, No CPK	2	8	0.3	5	100	54.835	17.5003	56.1749	17.3172
11892	22328R112	1	WT	0 mM	0 mM CP, No CPK	2	8	0.3	5	115	56.0642	17.3241	57.6895	17.7841
11892	22328R112	1	WT	0 mM	0 mM CP, No CPK	2	8	0.3	5	130	57.0747	18.6662	59.0518	18.2041
11892	22328R112	1	WT	0 mM	0 mM CP, No CPK	2	8	0.3	5	150	58.7568	20.3185	60.6826	18.7068
11892	22328R112	1	WT	0 mM	0 mM CP, No CPK	2	8	0.3	5	175	60.8089	21.4786	62.4897	19.2639
11892	22328R112	1	WT	0 mM	0 mM CP, No CPK	2	8	0.3	5	200	61.5877	23.4039	64.0986	19.7599
11892	22328R112	1	WT	0 mM	0 mM CP, No CPK	2	8	0.3	5	225	64.1215	25.1385	65.5521	20.2079
11892	22328R112	1	WT	0 mM	0 mM CP, No CPK	2	8	0.3	5	250	65.5044	25.4018	66.8801	20.6173
11892	22328R112	3	WT	0.5 mM	0 mM CP, No CPK	2	8	0.3	5	12	44.8352	14.5642	40.2963	12.3976
11892	22328R112	3	WT	0.5 mM	0 mM CP, No CPK	2	8	0.3	5	15	39.4979	12.207	42.0416	12.9346
11892	22328R112	3	WT	0.5 mM	0 mM CP, No CPK	2	8	0.3	5	20	45.3639	11.9508	44.4038	13.6613
11892	22328R112	3	WT	0.5 mM	0 mM CP, No CPK	2	8	0.3	5	25	48.5743	12.8406	46.327	14.253
11892	22328R112	3	WT	0.5 mM	0 mM CP, No CPK	2	8	0.3	5	30	50.6583	13.5618	47.96	14.7555
11892	22328R112	3	WT	0.5 mM	0 mM CP, No CPK	2	8	0.3	5	35	51.2358	14.5774	49.3856	15.194
11892	22328R112	3	WT	0.5 mM	0 mM CP, No CPK	2	8	0.3	5	40	53.3153	14.2643	50.6546	15.5845
11892	22328R112	3	WT	0.5 mM	0 mM CP, No CPK	2	8	0.3	5	45	52.849	13.9148	51.8011	15.9372
11892	22328R112	3	WT	0.5 mM	0 mM CP, No CPK	2	8	0.3	5	55	55.0203	16.0106	53.8144	16.5566
11892	22328R112	3	WT	0.5 mM	0 mM CP, No CPK	2	8	0.3	5	65	57.2407	17.4569	55.55	17.0906
11892	22328R112	3	WT	0.5 mM	0 mM CP, No CPK	2	8	0.3	5	75	57.4071	16.4362	57.0812	17.5617
11892	22328R112	3	WT	0.5 mM	0 mM CP, No CPK	2	8	0.3	5	85	59.0799	17.3865	58.455	17.9844
11892	22328R112	3	WT	0.5 mM	0 mM CP, No CPK	2	8	0.3	5	100	59.6461	18.4963	60.2883	18.5484
11892	22328R112	3	WT	0.5 mM	0 mM CP, No CPK	2	8	0.3	5	115	60.1024	18.1965	61.9108	19.0476
11892	22328R112	3	WT	0.5 mM	0 mM CP, No CPK	2	8	0.3	5	130	62.3543	20.1911	63.37	19.4965
11892	22328R112	3	WT	0.5 mM	0 mM CP, No CPK	2	8	0.3	5	150	63.3742	21.2697	65.1167	20.0339
11892	22328R112	3	WT	0.5 mM	0 mM CP, No CPK	2	8	0.3	5	175	64.8095	22.4524	67.0522	20.6294
11892	22328R112	3	WT	0.5 mM	0 mM CP, No CPK	2	8	0.3	5	200	65.8315	23.9394	68.7753	21.1595
11892	22328R112	3	WT	0.5 mM	0 mM CP, No CPK	2	8	0.3	5	225	66.8655	26.4501	70.3318	21.6384
11892	22328R112	3	WT	0.5 mM	0 mM CP, No CPK	2	8	0.3	5	250	70.0489	26.6587	71.754	22.076
11892	22328R112	5	WT	1 mM	0 mM CP, No CPK	2	8	0.3	5	12	48.4297	14.7856	46.073	13.6884
11892	22328R112	5	WT	1 mM	0 mM CP, No CPK	2	8	0.3	5	15	53.2352	14.9829	48.0024	14.2616
11892	22328R112	5	WT	1 mM	0 mM CP, No CPK	2	8	0.3	5	20	53.7432	14.7851	50.6097	15.0363
11892	22328R112	5	WT	1 mM	0 mM CP, No CPK	2	8	0.3	5	25	57.7551	15.3904	52.7292	15.666
11892	22328R112	5	WT	1 mM	0 mM CP, No CPK	2	8	0.3	5	30	56.5762	15.1592	54.5266	16.2
11892	22328R112	5	WT	1 mM	0 mM CP, No CPK	2	8	0.3	5	35	57.1825	14.6024	56.0941	16.6657
11892	22328R112	5	WT	1 mM	0 mM CP, No CPK	2	8	0.3	5	40	59.2995	16.8008	57.4882	17.0799
11892	22328R112	5	WT	1 mM	0 mM CP, No CPK	2	8	0.3	5	45	60.3483	16.1877	58.7467	17.4538
11892	22328R112	5	WT	1 mM	0 mM CP, No CPK	2	8	0.3	5	55	61.4302	16.846	60.9546	18.1097
11892	22328R112	5	WT	1 mM	0 mM CP, No CPK	2	8	0.3	5	65	61.8809	17.4963	62.8558	18.6746
11892	22328R112	5	WT	1 mM	0 mM CP, No CPK	2	8	0.3	5	75	64.3174	18.4404	64.5314	19.1724
11892	22328R112	5	WT	1 mM	0 mM CP, No CPK	2	8	0.3	5	85	65.7685	19.5378	66.0336	19.6187
11892	22328R112	5	WT	1 mM	0 mM CP, No CPK	2	8	0.3	5	100	66.8349	19.6592	68.0365	20.2138
11892	22328R112	5	WT	1 mM	0 mM CP, No CPK	2	8	0.3	5	115	67.747	21.802	69.8074	20.7399
11892	22328R112	5	WT	1 mM	0 mM CP, No CPK	2	8	0.3	5	130	70.026	21.3661	71.3987	21.2127
11892	22328R112	5	WT	1 mM	0 mM CP, No CPK	2	8	0.3	5	150	70.5971	23.0502	73.3021	21.7782
11892	22328R112	5	WT	1 mM	0 mM CP, No CPK	2	8	0.3	5	175	72.4083	24.4735	75.4093	22.4043
11892	22328R112	5	WT	1 mM	0 mM CP, No CPK	2	8	0.3	5	200	74.4042	25.8204	77.2835	22.9611
11892	22328R112	5	WT	1 mM	0 mM CP, No CPK	2	8	0.3	5	225	75.1575	28.2241	78.9754	23.4638
11892	22328R112	5	WT	1 mM	0 mM CP, No CPK	2	8	0.3	5	250	78.401	29.4445	80.5201	23.9227
11892	22328R112	7	WT	2 mM	0 mM CP, No CPK	2	8	0.3	5	12	58.6646	19.1253	56.3854	16.1728
11892	22328R112	7	WT	2 mM	0 mM CP, No CPK	2	8	0.3	5	15	61.0853	18.7437	58.6678	16.8275
11892	22328R112	7	WT	2 mM	0 mM CP, No CPK	2	8	0.3	5	20	65.2194	18.8102	61.7472	17.7107
11892	22328R112	7	WT	2 mM	0 mM CP, No CPK	2	8	0.3	5	25	68.2835	18.6262	64.2466	18.4276
11892	22328R112	7	WT	2 mM	0 mM CP, No CPK	2	8	0.3	5	30	69.3057	18.4587	66.3637	19.0348
11892	22328R112	7	WT	2 mM	0 mM CP, No CPK	2	8	0.3	5	35	69.2237	17.6793	68.208	19.5638
11892	22328R112	7	WT	2 mM	0 mM CP, No CPK	2	8	0.3	5	40	71.6724	18.8507	69.847	20.0339
11892	22328R112	7	WT	2 mM	0 mM CP, No CPK	2	8	0.3	5	45	72.465	18.5253	71.3253	20.458
11892	22328R112	7	WT	2 mM	0 mM CP, No CPK	2	8	0.3	5	55	75.1537	19.9821	73.9165	21.2012
11892	22328R112	7	WT	2 mM	0 mM CP, No CPK	2	8	0.3	5	65	77.271	21.8556	76.1452	21.8404
11892	22328R112	7	WT	2 mM	0 mM CP, No CPK	2	8	0.3	5	75	77.8168	21.8647	78.1078	22.4033
11892	22328R112	7	WT	2 mM	0 mM CP, No CPK	2	8	0.3	5	85	78.8002	22.1202	79.8657	22.9076
11892	22328R112	7	WT	2 mM	0 mM CP, No CPK	2	8	0.3	5	100	80.7288	23.6435	82.2075	23.5793
11892	22328R112	7	WT	2 mM	0 mM CP, No CPK	2	8	0.3	5	115	82.5605	23.1383	84.2762	24.1726
11892	22328R112	7	WT	2 mM	0 mM CP, No CPK	2	8	0.3	5	130	84.3384	25.0982	86.1338	24.7054
11892	22328R112	7	WT	2 mM	0 mM CP, No CPK	2	8	0.3	5	150	86.4784	26.5496	88.3537	25.3422
11892	22328R112	7	WT	2 mM	0 mM CP, No CPK	2	8	0.3	5	175	88.1277	28.3939	90.8092	26.0464
11892	22328R112	7	WT	2 mM	0 mM CP, No CPK	2	8	0.3	5	200	89.2987	30.6288	92.9913	26.6723
11892	22328R112	7	WT	2 mM	0 mM CP, No CPK	2	8	0.3	5	225	90.9842	31.7323	94.9595	27.2369
11892	22328R112	7	WT	2 mM	0 mM CP, No CPK	2	8	0.3	5	250	95.209	33.3764	96.7554	27.752
11892	22328R112	9	WT	5 mM	0 mM CP, No CPK	2	8	0.3	5	12	130.989	42.3851	126.447	30.6917
11892	22328R112	9	WT	5 mM	0 mM CP, No CPK	2	8	0.3	5	15	132.164	38.9822	130.798	31.7476
11892	22328R112	9	WT	5 mM	0 mM CP, No CPK	2	8	0.3	5	20	141.369	37.3633	136.628	33.1628
11892	22328R112	9	WT	5 mM	0 mM CP, No CPK	2	8	0.3	5	25	146.769	36.6448	141.329	34.3038
11892	22328R112	9	WT	5 mM	0 mM CP, No CPK	2	8	0.3	5	30	148.809	36.108	145.289	35.2651
11892	22328R112	9	WT	5 mM	0 mM CP, No CPK	2	8	0.3	5	35	152.163	36.8766	148.724	36.0989
11892	22328R112	9	WT	5 mM	0 mM CP, No CPK	2	8	0.3	5	40	153.562	34.8019	151.766	36.837
11892	22328R112	9	WT	5 mM	0 mM CP, No CPK	2	8	0.3	5	45	157.675	36.5979	154.5	37.5006
11892	22328R112	9	WT	5 mM	0 mM CP, No CPK	2	8	0.3	5	55	160.166	36.4308	159.272	38.6589
11892	22328R112	9	WT	5 mM	0 mM CP, No CPK	2	8	0.3	5	65	163.736	37.9367	163.357	39.6504
11892	22328R112	9	WT	5 mM	0 mM CP, No CPK	2	8	0.3	5	75	168.029	39.5705	166.939	40.52
11892	22328R112	9	WT	5 mM	0 mM CP, No CPK	2	8	0.3	5	85	169.625	39.7503	170.137	41.2961
11892	22328R112	9	WT	5 mM	0 mM CP, No CPK	2	8	0.3	5	100	172.963	40.7446	174.38	42.3261
11892	22328R112	9	WT	5 mM	0 mM CP, No CPK	2	8	0.3	5	115	175.665	42.2273	178.114	43.2324
11892	22328R112	9	WT	5 mM	0 mM CP, No CPK	2	8	0.3	5	130	177.828	44.4146	181.455	44.0434
11892	22328R112	9	WT	5 mM	0 mM CP, No CPK	2	8	0.3	5	150	181.823	47.592	185.435	45.0093
11892	22328R112	9	WT	5 mM	0 mM CP, No CPK	2	8	0.3	5	175	184.97	49.7809	189.819	46.0735
11892	22328R112	9	WT	5 mM	0 mM CP, No CPK	2	8	0.3	5	200	189.415	52.5594	193.7	47.0156
11892	22328R112	9	WT	5 mM	0 mM CP, No CPK	2	8	0.3	5	225	192.018	55.3718	197.19	47.8626
11892	22328R112	9	WT	5 mM	0 mM CP, No CPK	2	8	0.3	5	250	196.457	59.1397	200.365	48.6332
11892
11892	22328R113	1	WT	0 mM	0 mM CP, No CPK	2	8	0.3	5	12	57.4796	14.9865	51.6838	13.6995
11892	22328R113	1	WT	0 mM	0 mM CP, No CPK	2	8	0.3	5	15	57.3258	15.3963	53.6216	14.2132
11892	22328R113	1	WT	0 mM	0 mM CP, No CPK	2	8	0.3	5	20	57.337	13.4841	56.2275	14.9039
11892	22328R113	1	WT	0 mM	0 mM CP, No CPK	2	8	0.3	5	25	59.5531	14.4688	58.3357	15.4627
11892	22328R113	1	WT	0 mM	0 mM CP, No CPK	2	8	0.3	5	30	61.4565	14.3642	60.1167	15.9348
11892	22328R113	1	WT	0 mM	0 mM CP, No CPK	2	8	0.3	5	35	63.2394	14.56	61.665	16.3452
11892	22328R113	1	WT	0 mM	0 mM CP, No CPK	2	8	0.3	5	40	64.6734	15.7724	63.0383	16.7092
11892	22328R113	1	WT	0 mM	0 mM CP, No CPK	2	8	0.3	5	45	64.8793	15.1656	64.275	17.037
11892	22328R113	1	WT	0 mM	0 mM CP, No CPK	2	8	0.3	5	55	66.0129	16.3523	66.4382	17.6104
11892	22328R113	1	WT	0 mM	0 mM CP, No CPK	2	8	0.3	5	65	68.6066	17.6704	68.2944	18.1024
11892	22328R113	1	WT	0 mM	0 mM CP, No CPK	2	8	0.3	5	75	69.5418	18.176	69.9256	18.5348
11892	22328R113	1	WT	0 mM	0 mM CP, No CPK	2	8	0.3	5	85	70.7124	19.0689	71.3843	18.9214
11892	22328R113	1	WT	0 mM	0 mM CP, No CPK	2	8	0.3	5	100	72.1235	19.5084	73.3238	19.4355
11892	22328R113	1	WT	0 mM	0 mM CP, No CPK	2	8	0.3	5	115	73.6163	19.6459	75.0339	19.8888
11892	22328R113	1	WT	0 mM	0 mM CP, No CPK	2	8	0.3	5	130	74.795	20.894	76.5668	20.2951
11892	22328R113	1	WT	0 mM	0 mM CP, No CPK	2	8	0.3	5	150	76.707	23.3743	78.3956	20.7799
11892	22328R113	1	WT	0 mM	0 mM CP, No CPK	2	8	0.3	5	175	77.8612	23.8302	80.4146	21.315
11892	22328R113	1	WT	0 mM	0 mM CP, No CPK	2	8	0.3	5	200	80.1408	25.5768	82.2055	21.7897
11892	22328R113	1	WT	0 mM	0 mM CP, No CPK	2	8	0.3	5	225	81.75	26.6915	83.8182	22.2172
11892	22328R113	1	WT	0 mM	0 mM CP, No CPK	2	8	0.3	5	250	83.7568	28.9154	85.2876	22.6067
11892	22328R113	3	WT	0.5 mM	0 mM CP, No CPK	2	8	0.3	5	12	58.2507	15.6598	55.183	14.5246
11892	22328R113	3	WT	0.5 mM	0 mM CP, No CPK	2	8	0.3	5	15	62.0804	15.4051	57.2379	15.0655
11892	22328R113	3	WT	0.5 mM	0 mM CP, No CPK	2	8	0.3	5	20	60.3943	14.914	60.0005	15.7926
11892	22328R113	3	WT	0.5 mM	0 mM CP, No CPK	2	8	0.3	5	25	64.2401	14.9854	62.2348	16.3807
11892	22328R113	3	WT	0.5 mM	0 mM CP, No CPK	2	8	0.3	5	30	66.4029	15.3493	64.122	16.8774
11892	22328R113	3	WT	0.5 mM	0 mM CP, No CPK	2	8	0.3	5	35	66.8858	15.7074	65.7621	17.3091
11892	22328R113	3	WT	0.5 mM	0 mM CP, No CPK	2	8	0.3	5	40	69.324	16.9377	67.2168	17.692
11892	22328R113	3	WT	0.5 mM	0 mM CP, No CPK	2	8	0.3	5	45	69.0979	16.8654	68.5266	18.0368
11892	22328R113	3	WT	0.5 mM	0 mM CP, No CPK	2	8	0.3	5	55	70.472	18.6925	70.8171	18.6397
11892	22328R113	3	WT	0.5 mM	0 mM CP, No CPK	2	8	0.3	5	65	73.6141	17.9091	72.7823	19.1569
11892	22328R113	3	WT	0.5 mM	0 mM CP, No CPK	2	8	0.3	5	75	74.787	18.4276	74.5089	19.6114
11892	22328R113	3	WT	0.5 mM	0 mM CP, No CPK	2	8	0.3	5	85	75.7536	18.8001	76.0527	20.0177
11892	22328R113	3	WT	0.5 mM	0 mM CP, No CPK	2	8	0.3	5	100	77.0844	20.6353	78.1051	20.5579
11892	22328R113	3	WT	0.5 mM	0 mM CP, No CPK	2	8	0.3	5	115	78.5243	21.5003	79.9143	21.0341
11892	22328R113	3	WT	0.5 mM	0 mM CP, No CPK	2	8	0.3	5	130	79.9022	22.3869	81.5358	21.4609
11892	22328R113	3	WT	0.5 mM	0 mM CP, No CPK	2	8	0.3	5	150	81.1785	24.2993	83.4702	21.97
11892	22328R113	3	WT	0.5 mM	0 mM CP, No CPK	2	8	0.3	5	175	83.2844	25.3641	85.6052	22.532
11892	22328R113	3	WT	0.5 mM	0 mM CP, No CPK	2	8	0.3	5	200	85.3906	26.7679	87.4988	23.0304
11892	22328R113	3	WT	0.5 mM	0 mM CP, No CPK	2	8	0.3	5	225	85.9643	28.8948	89.2038	23.4792
11892	22328R113	3	WT	0.5 mM	0 mM CP, No CPK	2	8	0.3	5	250	89.3305	30.0698	90.7571	23.888
11892	22328R113	5	WT	1 mM	0 mM CP, No CPK	2	8	0.3	5	12	60.2924	16.1432	59.0502	15.5789
11892	22328R113	5	WT	1 mM	0 mM CP, No CPK	2	8	0.3	5	15	67.043	17.371	61.2541	16.1603
11892	22328R113	5	WT	1 mM	0 mM CP, No CPK	2	8	0.3	5	20	67.6253	16.8835	64.2173	16.9421
11892	22328R113	5	WT	1 mM	0 mM CP, No CPK	2	8	0.3	5	25	68.6918	16.1702	66.6141	17.5744
11892	22328R113	5	WT	1 mM	0 mM CP, No CPK	2	8	0.3	5	30	70.0304	16.3461	68.6387	18.1086
11892	22328R113	5	WT	1 mM	0 mM CP, No CPK	2	8	0.3	5	35	71.6413	16.7118	70.3983	18.5728
11892	22328R113	5	WT	1 mM	0 mM CP, No CPK	2	8	0.3	5	40	73.5669	18.3356	71.9591	18.9846
11892	22328R113	5	WT	1 mM	0 mM CP, No CPK	2	8	0.3	5	45	75.3771	17.2408	73.3644	19.3553
11892	22328R113	5	WT	1 mM	0 mM CP, No CPK	2	8	0.3	5	55	76.4723	19.0514	75.8223	20.0038
11892	22328R113	5	WT	1 mM	0 mM CP, No CPK	2	8	0.3	5	65	77.1665	19.4327	77.9311	20.5601
11892	22328R113	5	WT	1 mM	0 mM CP, No CPK	2	8	0.3	5	75	79.4234	19.9857	79.7841	21.049
11892	22328R113	5	WT	1 mM	0 mM CP, No CPK	2	8	0.3	5	85	80.9612	21.1409	81.4409	21.4861
11892	22328R113	5	WT	1 mM	0 mM CP, No CPK	2	8	0.3	5	100	82.5005	21.3185	83.6436	22.0672
11892	22328R113	5	WT	1 mM	0 mM CP, No CPK	2	8	0.3	5	115	83.6256	22.7174	85.5855	22.5796
11892	22328R113	5	WT	1 mM	0 mM CP, No CPK	2	8	0.3	5	130	85.6887	23.6525	87.3261	23.0388
11892	22328R113	5	WT	1 mM	0 mM CP, No CPK	2	8	0.3	5	150	87.0983	26.1099	89.4025	23.5866
11892	22328R113	5	WT	1 mM	0 mM CP, No CPK	2	8	0.3	5	175	88.5948	27.8992	91.6945	24.1913
11892	22328R113	5	WT	1 mM	0 mM CP, No CPK	2	8	0.3	5	200	91.3561	29.0789	93.7273	24.7276
11892	22328R113	5	WT	1 mM	0 mM CP, No CPK	2	8	0.3	5	225	93.7041	31.8579	95.5578	25.2105
11892	22328R113	5	WT	1 mM	0 mM CP, No CPK	2	8	0.3	5	250	95.3056	31.8775	97.2255	25.6505
11892	22328R113	7	WT	2 mM	0 mM CP, No CPK	2	8	0.3	5	12	71.3763	19.7675	69.0414	17.5467
11892	22328R113	7	WT	2 mM	0 mM CP, No CPK	2	8	0.3	5	15	77.1801	20.0632	71.5261	18.1781
11892	22328R113	7	WT	2 mM	0 mM CP, No CPK	2	8	0.3	5	20	78.8681	18.5845	74.8617	19.0258
11892	22328R113	7	WT	2 mM	0 mM CP, No CPK	2	8	0.3	5	25	81.1558	20.0716	77.5558	19.7105
11892	22328R113	7	WT	2 mM	0 mM CP, No CPK	2	8	0.3	5	30	81.4222	19.2874	79.8288	20.2882
11892	22328R113	7	WT	2 mM	0 mM CP, No CPK	2	8	0.3	5	35	83.3719	18.9879	81.8025	20.7898
11892	22328R113	7	WT	2 mM	0 mM CP, No CPK	2	8	0.3	5	40	85.4335	18.9568	83.5516	21.2344
11892	22328R113	7	WT	2 mM	0 mM CP, No CPK	2	8	0.3	5	45	86.1175	20.3748	85.1255	21.6344
11892	22328R113	7	WT	2 mM	0 mM CP, No CPK	2	8	0.3	5	55	87.1531	21.3849	87.8755	22.3333
11892	22328R113	7	WT	2 mM	0 mM CP, No CPK	2	8	0.3	5	65	89.4227	21.396	90.2324	22.9323
11892	22328R113	7	WT	2 mM	0 mM CP, No CPK	2	8	0.3	5	75	92.4682	21.7364	92.3016	23.4582
11892	22328R113	7	WT	2 mM	0 mM CP, No CPK	2	8	0.3	5	85	93.4546	22.9788	94.1503	23.928
11892	22328R113	7	WT	2 mM	0 mM CP, No CPK	2	8	0.3	5	100	95.1663	24.1417	96.6061	24.5521
11892	22328R113	7	WT	2 mM	0 mM CP, No CPK	2	8	0.3	5	115	96.4821	25.6128	98.7692	25.1019
11892	22328R113	7	WT	2 mM	0 mM CP, No CPK	2	8	0.3	5	130	98.0331	26.9212	100.707	25.5942
11892	22328R113	7	WT	2 mM	0 mM CP, No CPK	2	8	0.3	5	150	100.286	28.2614	103.016	26.1812
11892	22328R113	7	WT	2 mM	0 mM CP, No CPK	2	8	0.3	5	175	103.409	30.5346	105.563	26.8285
11892	22328R113	7	WT	2 mM	0 mM CP, No CPK	2	8	0.3	5	200	105.368	31.5409	107.82	27.4021
11892	22328R113	7	WT	2 mM	0 mM CP, No CPK	2	8	0.3	5	225	107.39	33.7467	109.851	27.9183
11892	22328R113	7	WT	2 mM	0 mM CP, No CPK	2	8	0.3	5	250	109.763	35.6769	111.7	28.3883
11892	22328R113	9	WT	5 mM	0 mM CP, No CPK	2	8	0.3	5	12	143.239	41.007	138.631	31.7891
11892	22328R113	9	WT	5 mM	0 mM CP, No CPK	2	8	0.3	5	15	146.213	38.0748	143.142	32.8235
11892	22328R113	9	WT	5 mM	0 mM CP, No CPK	2	8	0.3	5	20	154.445	36.8855	149.175	34.2069
11892	22328R113	9	WT	5 mM	0 mM CP, No CPK	2	8	0.3	5	25	158.952	37.3468	154.029	35.3199
11892	22328R113	9	WT	5 mM	0 mM CP, No CPK	2	8	0.3	5	30	162.543	35.3938	158.112	36.2562
11892	22328R113	9	WT	5 mM	0 mM CP, No CPK	2	8	0.3	5	35	165.698	36.0397	161.648	37.0672
11892	22328R113	9	WT	5 mM	0 mM CP, No CPK	2	8	0.3	5	40	167.832	36.821	164.776	37.7843
11892	22328R113	9	WT	5 mM	0 mM CP, No CPK	2	8	0.3	5	45	169.446	35.564	167.584	38.4283
11892	22328R113	9	WT	5 mM	0 mM CP, No CPK	2	8	0.3	5	55	174.518	36.9695	172.48	39.551
11892	22328R113	9	WT	5 mM	0 mM CP, No CPK	2	8	0.3	5	65	177.332	38.2542	176.665	40.5106
11892	22328R113	9	WT	5 mM	0 mM CP, No CPK	2	8	0.3	5	75	179.873	38.8189	180.33	41.3511
11892	22328R113	9	WT	5 mM	0 mM CP, No CPK	2	8	0.3	5	85	182.405	40.6934	183.599	42.1005
11892	22328R113	9	WT	5 mM	0 mM CP, No CPK	2	8	0.3	5	100	185.89	41.2607	187.931	43.0939
11892	22328R113	9	WT	5 mM	0 mM CP, No CPK	2	8	0.3	5	115	188.257	44.0914	191.738	43.9669
11892	22328R113	9	WT	5 mM	0 mM CP, No CPK	2	8	0.3	5	130	191.724	46.1599	195.141	44.7473
11892	22328R113	9	WT	5 mM	0 mM CP, No CPK	2	8	0.3	5	150	194.343	49.0219	199.19	45.6757
11892	22328R113	9	WT	5 mM	0 mM CP, No CPK	2	8	0.3	5	175	198.747	51.8801	203.645	46.6973
11892	22328R113	9	WT	5 mM	0 mM CP, No CPK	2	8	0.3	5	200	202.884	55.3023	207.585	47.6008
11892	22328R113	9	WT	5 mM	0 mM CP, No CPK	2	8	0.3	5	225	206.316	57.7492	211.123	48.4122
11892	22328R113	9	WT	5 mM	0 mM CP, No CPK	2	8	0.3	5	250	211.263	61.6356	214.34	49.1497
11892
11892	22328R114	1	WT	0 mM	0 mM CP, No CPK	2	8	0.3	5	12	37.4308	11.4424	34.307	9.6757
11892	22328R114	1	WT	0 mM	0 mM CP, No CPK	2	8	0.3	5	15	37.22	10.4538	35.6732	10.061
11892	22328R114	1	WT	0 mM	0 mM CP, No CPK	2	8	0.3	5	20	38.5679	10.6857	37.5152	10.5805
11892	22328R114	1	WT	0 mM	0 mM CP, No CPK	2	8	0.3	5	25	40.406	10.0439	39.0091	11.0018
11892	22328R114	1	WT	0 mM	0 mM CP, No CPK	2	8	0.3	5	30	40.6069	10.044	40.2739	11.3585
11892	22328R114	1	WT	0 mM	0 mM CP, No CPK	2	8	0.3	5	35	41.4474	11.6596	41.3751	11.6691
11892	22328R114	1	WT	0 mM	0 mM CP, No CPK	2	8	0.3	5	40	43.3702	11.2802	42.3533	11.945
11892	22328R114	1	WT	0 mM	0 mM CP, No CPK	2	8	0.3	5	45	44.2538	11.5039	43.2354	12.1937
11892	22328R114	1	WT	0 mM	0 mM CP, No CPK	2	8	0.3	5	55	45.15	12.0562	44.7807	12.6296
11892	22328R114	1	WT	0 mM	0 mM CP, No CPK	2	8	0.3	5	65	45.0456	11.6329	46.1092	13.0042
11892	22328R114	1	WT	0 mM	0 mM CP, No CPK	2	8	0.3	5	75	46.8887	12.4656	47.2784	13.334
11892	22328R114	1	WT	0 mM	0 mM CP, No CPK	2	8	0.3	5	85	47.3713	12.5115	48.3254	13.6293
11892	22328R114	1	WT	0 mM	0 mM CP, No CPK	2	8	0.3	5	100	49.4024	14.1812	49.7196	14.0225
11892	22328R114	1	WT	0 mM	0 mM CP, No CPK	2	8	0.3	5	115	50.2685	14.165	50.9507	14.3697
11892	22328R114	1	WT	0 mM	0 mM CP, No CPK	2	8	0.3	5	130	51.0622	15.6214	52.0557	14.6813
11892	22328R114	1	WT	0 mM	0 mM CP, No CPK	2	8	0.3	5	150	52.421	16.1636	53.3757	15.0536
11892	22328R114	1	WT	0 mM	0 mM CP, No CPK	2	8	0.3	5	175	53.9001	17.3681	54.8352	15.4653
11892	22328R114	1	WT	0 mM	0 mM CP, No CPK	2	8	0.3	5	200	54.8859	18.4067	56.1317	15.8309
11892	22328R114	1	WT	0 mM	0 mM CP, No CPK	2	8	0.3	5	225	56.0653	19.6867	57.3007	16.1606
11892	22328R114	1	WT	0 mM	0 mM CP, No CPK	2	8	0.3	5	250	58.0507	19.1232	58.367	16.4613
11892	22328R114	3	WT	0.5 mM	0 mM CP, No CPK	2	8	0.3	5	12	39.6905	12.1081	37.8343	10.3699
11892	22328R114	3	WT	0.5 mM	0 mM CP, No CPK	2	8	0.3	5	15	41.5406	11.0838	39.2998	10.7715
11892	22328R114	3	WT	0.5 mM	0 mM CP, No CPK	2	8	0.3	5	20	42.6613	10.8411	41.2732	11.3124
11892	22328R114	3	WT	0.5 mM	0 mM CP, No CPK	2	8	0.3	5	25	45.089	11.2208	42.8719	11.7506
11892	22328R114	3	WT	0.5 mM	0 mM CP, No CPK	2	8	0.3	5	30	44.566	11.5725	44.224	12.1212
11892	22328R114	3	WT	0.5 mM	0 mM CP, No CPK	2	8	0.3	5	35	46.0383	11.5903	45.4004	12.4436
11892	22328R114	3	WT	0.5 mM	0 mM CP, No CPK	2	8	0.3	5	40	47.5468	11.9337	46.4446	12.7298
11892	22328R114	3	WT	0.5 mM	0 mM CP, No CPK	2	8	0.3	5	45	47.5003	12.2898	47.3857	12.9878
11892	22328R114	3	WT	0.5 mM	0 mM CP, No CPK	2	8	0.3	5	55	49.3742	12.8139	49.0331	13.4393
11892	22328R114	3	WT	0.5 mM	0 mM CP, No CPK	2	8	0.3	5	65	50.7204	12.2876	50.4482	13.8271
11892	22328R114	3	WT	0.5 mM	0 mM CP, No CPK	2	8	0.3	5	75	50.6078	13.4846	51.6927	14.1683
11892	22328R114	3	WT	0.5 mM	0 mM CP, No CPK	2	8	0.3	5	85	52.0823	14.5817	52.8064	14.4735
11892	22328R114	3	WT	0.5 mM	0 mM CP, No CPK	2	8	0.3	5	100	53.6651	14.4393	54.2884	14.8797
11892	22328R114	3	WT	0.5 mM	0 mM CP, No CPK	2	8	0.3	5	115	54.338	15.9128	55.5961	15.2381
11892	22328R114	3	WT	0.5 mM	0 mM CP, No CPK	2	8	0.3	5	130	55.5307	16.0422	56.7692	15.5596
11892	22328R114	3	WT	0.5 mM	0 mM CP, No CPK	2	8	0.3	5	150	57.128	16.7926	58.1697	15.9435
11892	22328R114	3	WT	0.5 mM	0 mM CP, No CPK	2	8	0.3	5	175	58.4725	18.0992	59.717	16.3676
11892	22328R114	3	WT	0.5 mM	0 mM CP, No CPK	2	8	0.3	5	200	59.8051	18.9922	61.0906	16.7441
11892	22328R114	3	WT	0.5 mM	0 mM CP, No CPK	2	8	0.3	5	225	61.5144	19.9757	62.3284	17.0834
11892	22328R114	3	WT	0.5 mM	0 mM CP, No CPK	2	8	0.3	5	250	63.096	20.7507	63.4569	17.3927
11892	22328R114	5	WT	1 mM	0 mM CP, No CPK	2	8	0.3	5	12	42.5397	13.5858	42.3924	11.2984
11892	22328R114	5	WT	1 mM	0 mM CP, No CPK	2	8	0.3	5	15	46.4736	12.3591	43.9903	11.7243
11892	22328R114	5	WT	1 mM	0 mM CP, No CPK	2	8	0.3	5	20	49.1708	12.821	46.1396	12.2971
11892	22328R114	5	WT	1 mM	0 mM CP, No CPK	2	8	0.3	5	25	49.8322	12.7451	47.8788	12.7606
11892	22328R114	5	WT	1 mM	0 mM CP, No CPK	2	8	0.3	5	30	49.7583	12.1746	49.3484	13.1523
11892	22328R114	5	WT	1 mM	0 mM CP, No CPK	2	8	0.3	5	35	51.3723	12.3573	50.626	13.4928
11892	22328R114	5	WT	1 mM	0 mM CP, No CPK	2	8	0.3	5	40	52.9894	12.8698	51.7595	13.7949
11892	22328R114	5	WT	1 mM	0 mM CP, No CPK	2	8	0.3	5	45	53.3474	12.8479	52.7803	14.0669
11892	22328R114	5	WT	1 mM	0 mM CP, No CPK	2	8	0.3	5	55	55.3341	13.2846	54.5661	14.5429
11892	22328R114	5	WT	1 mM	0 mM CP, No CPK	2	8	0.3	5	65	56.5206	14.4625	56.0987	14.9514
11892	22328R114	5	WT	1 mM	0 mM CP, No CPK	2	8	0.3	5	75	56.8661	13.9518	57.4458	15.3104
11892	22328R114	5	WT	1 mM	0 mM CP, No CPK	2	8	0.3	5	85	58.5349	15.2769	58.6505	15.6315
11892	22328R114	5	WT	1 mM	0 mM CP, No CPK	2	8	0.3	5	100	59.0952	15.7212	60.2525	16.0584
11892	22328R114	5	WT	1 mM	0 mM CP, No CPK	2	8	0.3	5	115	59.6356	17.2702	61.6651	16.4349
11892	22328R114	5	WT	1 mM	0 mM CP, No CPK	2	8	0.3	5	130	61.6582	17.304	62.9316	16.7725
11892	22328R114	5	WT	1 mM	0 mM CP, No CPK	2	8	0.3	5	150	62.9316	18.3327	64.4427	17.1752
11892	22328R114	5	WT	1 mM	0 mM CP, No CPK	2	8	0.3	5	175	64.5745	19.7033	66.1112	17.6199
11892	22328R114	5	WT	1 mM	0 mM CP, No CPK	2	8	0.3	5	200	66.6931	20.0286	67.5913	18.0144
11892	22328R114	5	WT	1 mM	0 mM CP, No CPK	2	8	0.3	5	225	67.6978	21.4676	68.9244	18.3696
11892	22328R114	5	WT	1 mM	0 mM CP, No CPK	2	8	0.3	5	250	69.4529	21.7365	70.1391	18.6934
11892	22328R114	7	WT	2 mM	0 mM CP, No CPK	2	8	0.3	5	12	53.7113	15.8234	54.4247	13.9968
11892	22328R114	7	WT	2 mM	0 mM CP, No CPK	2	8	0.3	5	15	57.0155	15.0479	56.4061	14.5064
11892	22328R114	7	WT	2 mM	0 mM CP, No CPK	2	8	0.3	5	20	61.8371	16.3235	59.0674	15.1908
11892	22328R114	7	WT	2 mM	0 mM CP, No CPK	2	8	0.3	5	25	63.9712	16.2211	61.2178	15.7439
11892	22328R114	7	WT	2 mM	0 mM CP, No CPK	2	8	0.3	5	30	64.7331	15.6024	63.0328	16.2107
11892	22328R114	7	WT	2 mM	0 mM CP, No CPK	2	8	0.3	5	35	66.2462	16.7963	64.6093	16.6161
11892	22328R114	7	WT	2 mM	0 mM CP, No CPK	2	8	0.3	5	40	67.3433	15.3268	66.0068	16.9755
11892	22328R114	7	WT	2 mM	0 mM CP, No CPK	2	8	0.3	5	45	68.6292	15.7607	67.2645	17.299
11892	22328R114	7	WT	2 mM	0 mM CP, No CPK	2	8	0.3	5	55	70.6129	17.5804	69.4627	17.8643
11892	22328R114	7	WT	2 mM	0 mM CP, No CPK	2	8	0.3	5	65	70.5078	17.8583	71.3474	18.349
11892	22328R114	7	WT	2 mM	0 mM CP, No CPK	2	8	0.3	5	75	72.6684	17.5491	73.0025	18.7746
11892	22328R114	7	WT	2 mM	0 mM CP, No CPK	2	8	0.3	5	85	74.1619	17.9955	74.4815	19.155
11892	22328R114	7	WT	2 mM	0 mM CP, No CPK	2	8	0.3	5	100	76.1454	19.0846	76.4468	19.6604
11892	22328R114	7	WT	2 mM	0 mM CP, No CPK	2	8	0.3	5	115	76.9348	20.4174	78.1783	20.1057
11892	22328R114	7	WT	2 mM	0 mM CP, No CPK	2	8	0.3	5	130	78.3047	20.6666	79.7295	20.5047
11892	22328R114	7	WT	2 mM	0 mM CP, No CPK	2	8	0.3	5	150	79.7799	21.5734	81.5789	20.9803
11892	22328R114	7	WT	2 mM	0 mM CP, No CPK	2	8	0.3	5	175	81.9385	23.2442	83.6193	21.505
11892	22328R114	7	WT	2 mM	0 mM CP, No CPK	2	8	0.3	5	200	83.8128	23.9391	85.4279	21.9702
11892	22328R114	7	WT	2 mM	0 mM CP, No CPK	2	8	0.3	5	225	85.3593	25.7183	87.0557	22.3888
11892	22328R114	7	WT	2 mM	0 mM CP, No CPK	2	8	0.3	5	250	87.7698	26.5788	88.538	22.77
11892	22328R114	9	WT	5 mM	0 mM CP, No CPK	2	8	0.3	5	12	110.663	31.6229	110.389	24.5544
11892	22328R114	9	WT	5 mM	0 mM CP, No CPK	2	8	0.3	5	15	115.752	28.6098	113.875	25.3299
11892	22328R114	9	WT	5 mM	0 mM CP, No CPK	2	8	0.3	5	20	122.841	28.0599	118.532	26.3658
11892	22328R114	9	WT	5 mM	0 mM CP, No CPK	2	8	0.3	5	25	125.213	28.2962	122.276	27.1985
11892	22328R114	9	WT	5 mM	0 mM CP, No CPK	2	8	0.3	5	30	127.294	27.2254	125.422	27.8983
11892	22328R114	9	WT	5 mM	0 mM CP, No CPK	2	8	0.3	5	35	128.386	27.2738	128.145	28.504
11892	22328R114	9	WT	5 mM	0 mM CP, No CPK	2	8	0.3	5	40	133.508	29.1883	130.552	29.0393
11892	22328R114	9	WT	5 mM	0 mM CP, No CPK	2	8	0.3	5	45	132.571	27.1793	132.712	29.5198
11892	22328R114	9	WT	5 mM	0 mM CP, No CPK	2	8	0.3	5	55	137.761	28.6306	136.475	30.3569
11892	22328R114	9	WT	5 mM	0 mM CP, No CPK	2	8	0.3	5	65	140.187	29.1709	139.689	31.0718
11892	22328R114	9	WT	5 mM	0 mM CP, No CPK	2	8	0.3	5	75	142.058	30.2946	142.502	31.6976
11892	22328R114	9	WT	5 mM	0 mM CP, No CPK	2	8	0.3	5	85	144.679	31.0682	145.009	32.2552
11892	22328R114	9	WT	5 mM	0 mM CP, No CPK	2	8	0.3	5	100	146.966	31.362	148.331	32.994
11892	22328R114	9	WT	5 mM	0 mM CP, No CPK	2	8	0.3	5	115	148.663	33.3029	151.247	33.6428
11892	22328R114	9	WT	5 mM	0 mM CP, No CPK	2	8	0.3	5	130	152.209	34.4411	153.853	34.2225
11892	22328R114	9	WT	5 mM	0 mM CP, No CPK	2	8	0.3	5	150	154.166	36.6934	156.952	34.9117
11892	22328R114	9	WT	5 mM	0 mM CP, No CPK	2	8	0.3	5	175	158.244	38.622	160.36	35.6697
11892	22328R114	9	WT	5 mM	0 mM CP, No CPK	2	8	0.3	5	200	161.573	40.9919	163.371	36.3396
11892	22328R114	9	WT	5 mM	0 mM CP, No CPK	2	8	0.3	5	225	163.628	42.8647	166.075	36.9409
11892	22328R114	9	WT	5 mM	0 mM CP, No CPK	2	8	0.3	5	250	168.336	43.4449	168.531	37.4872
11892
11892	22328R115	1	WT	0 mM	0 mM CP, No CPK	2	8	0.3	5	12	35.5875	10.7962	33.4039	9.4006
11892	22328R115	1	WT	0 mM	0 mM CP, No CPK	2	8	0.3	5	15	36.5574	10.5995	34.7313	9.7742
11892	22328R115	1	WT	0 mM	0 mM CP, No CPK	2	8	0.3	5	20	38.452	10.2177	36.5208	10.2778
11892	22328R115	1	WT	0 mM	0 mM CP, No CPK	2	8	0.3	5	25	38.7963	10.3568	37.9722	10.6862
11892	22328R115	1	WT	0 mM	0 mM CP, No CPK	2	8	0.3	5	30	41.162	11.1853	39.2007	11.0319
11892	22328R115	1	WT	0 mM	0 mM CP, No CPK	2	8	0.3	5	35	40.9482	10.2226	40.2703	11.333
11892	22328R115	1	WT	0 mM	0 mM CP, No CPK	2	8	0.3	5	40	41.3126	10.1367	41.2205	11.6004
11892	22328R115	1	WT	0 mM	0 mM CP, No CPK	2	8	0.3	5	45	42.5429	11.2607	42.0772	11.8414
11892	22328R115	1	WT	0 mM	0 mM CP, No CPK	2	8	0.3	5	55	43.9763	12.3568	43.5779	12.2638
11892	22328R115	1	WT	0 mM	0 mM CP, No CPK	2	8	0.3	5	65	44.8178	11.5411	44.868	12.6269
11892	22328R115	1	WT	0 mM	0 mM CP, No CPK	2	8	0.3	5	75	45.4984	12.4097	46.0035	12.9464
11892	22328R115	1	WT	0 mM	0 mM CP, No CPK	2	8	0.3	5	85	46.7374	12.4136	47.0201	13.2325
11892	22328R115	1	WT	0 mM	0 mM CP, No CPK	2	8	0.3	5	100	47.6864	13.9673	48.3738	13.6135
11892	22328R115	1	WT	0 mM	0 mM CP, No CPK	2	8	0.3	5	115	48.7432	14.4454	49.569	13.9498
11892	22328R115	1	WT	0 mM	0 mM CP, No CPK	2	8	0.3	5	130	49.4786	14.4748	50.6418	14.2517
11892	22328R115	1	WT	0 mM	0 mM CP, No CPK	2	8	0.3	5	150	50.5428	15.434	51.9234	14.6124
11892	22328R115	1	WT	0 mM	0 mM CP, No CPK	2	8	0.3	5	175	52.1955	16.6009	53.3402	15.0111
11892	22328R115	1	WT	0 mM	0 mM CP, No CPK	2	8	0.3	5	200	53.4412	17.5111	54.5987	15.3653
11892	22328R115	1	WT	0 mM	0 mM CP, No CPK	2	8	0.3	5	225	54.6551	18.5566	55.7335	15.6846
11892	22328R115	1	WT	0 mM	0 mM CP, No CPK	2	8	0.3	5	250	55.5092	19.2576	56.7685	15.9759
11892	22328R115	3	WT	0.5 mM	0 mM CP, No CPK	2	8	0.3	5	12	38.4372	9.9791	36.7747	9.9924
11892	22328R115	3	WT	0.5 mM	0 mM CP, No CPK	2	8	0.3	5	15	40.0359	10.982	38.1872	10.3762
11892	22328R115	3	WT	0.5 mM	0 mM CP, No CPK	2	8	0.3	5	20	41.3228	11.0102	40.0886	10.8929
11892	22328R115	3	WT	0.5 mM	0 mM CP, No CPK	2	8	0.3	5	25	43.2593	10.2145	41.6283	11.3113
11892	22328R115	3	WT	0.5 mM	0 mM CP, No CPK	2	8	0.3	5	30	43.1383	10.6423	42.9302	11.665
11892	22328R115	3	WT	0.5 mM	0 mM CP, No CPK	2	8	0.3	5	35	45.4326	11.8158	44.0627	11.9727
11892	22328R115	3	WT	0.5 mM	0 mM CP, No CPK	2	8	0.3	5	40	45.9795	11.9881	45.0677	12.2458
11892	22328R115	3	WT	0.5 mM	0 mM CP, No CPK	2	8	0.3	5	45	46.0017	11.6013	45.9733	12.4919
11892	22328R115	3	WT	0.5 mM	0 mM CP, No CPK	2	8	0.3	5	55	48.2922	12.6743	47.5582	12.9225
11892	22328R115	3	WT	0.5 mM	0 mM CP, No CPK	2	8	0.3	5	65	49.4972	12.4127	48.9193	13.2924
11892	22328R115	3	WT	0.5 mM	0 mM CP, No CPK	2	8	0.3	5	75	49.7671	12.9778	50.1161	13.6176
11892	22328R115	3	WT	0.5 mM	0 mM CP, No CPK	2	8	0.3	5	85	50.9411	13.487	51.1868	13.9085
11892	22328R115	3	WT	0.5 mM	0 mM CP, No CPK	2	8	0.3	5	100	51.4477	14.2664	52.6114	14.2956
11892	22328R115	3	WT	0.5 mM	0 mM CP, No CPK	2	8	0.3	5	115	52.7123	14.7736	53.8681	14.6371
11892	22328R115	3	WT	0.5 mM	0 mM CP, No CPK	2	8	0.3	5	130	53.7794	15.1654	54.9953	14.9433
11892	22328R115	3	WT	0.5 mM	0 mM CP, No CPK	2	8	0.3	5	150	54.7252	16.6001	56.3407	15.3089
11892	22328R115	3	WT	0.5 mM	0 mM CP, No CPK	2	8	0.3	5	175	56.8617	17.2454	57.8269	15.7127
11892	22328R115	3	WT	0.5 mM	0 mM CP, No CPK	2	8	0.3	5	200	58.4416	18.0543	59.1459	16.0712
11892	22328R115	3	WT	0.5 mM	0 mM CP, No CPK	2	8	0.3	5	225	59.3049	19.5164	60.3344	16.3941
11892	22328R115	3	WT	0.5 mM	0 mM CP, No CPK	2	8	0.3	5	250	60.4785	19.7338	61.4177	16.6884
11892	22328R115	5	WT	1 mM	0 mM CP, No CPK	2	8	0.3	5	12	40.8824	12.0388	39.3568	10.7113
11892	22328R115	5	WT	1 mM	0 mM CP, No CPK	2	8	0.3	5	15	40.9396	11.2661	40.8708	11.1234
11892	22328R115	5	WT	1 mM	0 mM CP, No CPK	2	8	0.3	5	20	44.7967	11.4868	42.909	11.6781
11892	22328R115	5	WT	1 mM	0 mM CP, No CPK	2	8	0.3	5	25	45.7694	11.8107	44.5597	12.1273
11892	22328R115	5	WT	1 mM	0 mM CP, No CPK	2	8	0.3	5	30	47.7611	11.6816	45.9555	12.5072
11892	22328R115	5	WT	1 mM	0 mM CP, No CPK	2	8	0.3	5	35	48.2124	12.1781	47.1696	12.8376
11892	22328R115	5	WT	1 mM	0 mM CP, No CPK	2	8	0.3	5	40	48.7904	11.3686	48.2472	13.1309
11892	22328R115	5	WT	1 mM	0 mM CP, No CPK	2	8	0.3	5	45	50.2804	12.703	49.2182	13.3952
11892	22328R115	5	WT	1 mM	0 mM CP, No CPK	2	8	0.3	5	55	50.4251	12.451	50.9176	13.8577
11892	22328R115	5	WT	1 mM	0 mM CP, No CPK	2	8	0.3	5	65	52.8631	12.975	52.3771	14.2549
11892	22328R115	5	WT	1 mM	0 mM CP, No CPK	2	8	0.3	5	75	53.4	14.4647	53.6605	14.6042
11892	22328R115	5	WT	1 mM	0 mM CP, No CPK	2	8	0.3	5	85	54.4437	14.4363	54.8088	14.9167
11892	22328R115	5	WT	1 mM	0 mM CP, No CPK	2	8	0.3	5	100	55.9943	15.7234	56.3365	15.3325
11892	22328R115	5	WT	1 mM	0 mM CP, No CPK	2	8	0.3	5	115	56.1814	15.8786	57.6843	15.6993
11892	22328R115	5	WT	1 mM	0 mM CP, No CPK	2	8	0.3	5	130	58.2862	16.6815	58.8932	16.0283
11892	22328R115	5	WT	1 mM	0 mM CP, No CPK	2	8	0.3	5	150	59.1158	18.0575	60.3362	16.421
11892	22328R115	5	WT	1 mM	0 mM CP, No CPK	2	8	0.3	5	175	60.8721	18.916	61.9303	16.8549
11892	22328R115	5	WT	1 mM	0 mM CP, No CPK	2	8	0.3	5	200	62.4346	19.7557	63.3451	17.24
11892	22328R115	5	WT	1 mM	0 mM CP, No CPK	2	8	0.3	5	225	63.3931	20.4019	64.6199	17.5869
11892	22328R115	5	WT	1 mM	0 mM CP, No CPK	2	8	0.3	5	250	64.8559	21.2091	65.782	17.9032
11892	22328R115	7	WT	2 mM	0 mM CP, No CPK	2	8	0.3	5	12	48.3591	13.9964	47.3745	12.4987
11892	22328R115	7	WT	2 mM	0 mM CP, No CPK	2	8	0.3	5	15	51.6859	13.6958	49.1427	12.9652
11892	22328R115	7	WT	2 mM	0 mM CP, No CPK	2	8	0.3	5	20	54.3724	13.7685	51.52	13.5924
11892	22328R115	7	WT	2 mM	0 mM CP, No CPK	2	8	0.3	5	25	53.8108	13.2276	53.4429	14.0998
11892	22328R115	7	WT	2 mM	0 mM CP, No CPK	2	8	0.3	5	30	56.4498	13.9509	55.0672	14.5283
11892	22328R115	7	WT	2 mM	0 mM CP, No CPK	2	8	0.3	5	35	57.9833	14.1583	56.479	14.9008
11892	22328R115	7	WT	2 mM	0 mM CP, No CPK	2	8	0.3	5	40	58.0219	14.7405	57.7311	15.2311
11892	22328R115	7	WT	2 mM	0 mM CP, No CPK	2	8	0.3	5	45	59.1105	14.2807	58.8586	15.5286
11892	22328R115	7	WT	2 mM	0 mM CP, No CPK	2	8	0.3	5	55	61.0411	15.1078	60.8305	16.0488
11892	22328R115	7	WT	2 mM	0 mM CP, No CPK	2	8	0.3	5	65	62.2855	15.5671	62.5224	16.4952
11892	22328R115	7	WT	2 mM	0 mM CP, No CPK	2	8	0.3	5	75	63.8027	15.6756	64.009	16.8874
11892	22328R115	7	WT	2 mM	0 mM CP, No CPK	2	8	0.3	5	85	65.0126	16.756	65.3383	17.2381
11892	22328R115	7	WT	2 mM	0 mM CP, No CPK	2	8	0.3	5	100	66.3201	17.1144	67.1055	17.7044
11892	22328R115	7	WT	2 mM	0 mM CP, No CPK	2	8	0.3	5	115	67.0398	18.6817	68.6635	18.1154
11892	22328R115	7	WT	2 mM	0 mM CP, No CPK	2	8	0.3	5	130	68.6279	19.2645	70.0599	18.4838
11892	22328R115	7	WT	2 mM	0 mM CP, No CPK	2	8	0.3	5	150	70.7083	20.298	71.7258	18.9233
11892	22328R115	7	WT	2 mM	0 mM CP, No CPK	2	8	0.3	5	175	72.3897	20.9676	73.5647	19.4085
11892	22328R115	7	WT	2 mM	0 mM CP, No CPK	2	8	0.3	5	200	73.7555	22.2633	75.1956	19.8388
11892	22328R115	7	WT	2 mM	0 mM CP, No CPK	2	8	0.3	5	225	75.8632	23.6126	76.6642	20.2262
11892	22328R115	7	WT	2 mM	0 mM CP, No CPK	2	8	0.3	5	250	77.4371	24.1304	78.0022	20.5792
11892	22328R115	9	WT	5 mM	0 mM CP, No CPK	2	8	0.3	5	12	91.7533	27.5848	88.4539	21.4221
11892	22328R115	9	WT	5 mM	0 mM CP, No CPK	2	8	0.3	5	15	91.7011	24.8679	91.4906	22.1575
11892	22328R115	9	WT	5 mM	0 mM CP, No CPK	2	8	0.3	5	20	98.5516	24.9354	95.5598	23.143
11892	22328R115	9	WT	5 mM	0 mM CP, No CPK	2	8	0.3	5	25	101.12	24.5548	98.8404	23.9375
11892	22328R115	9	WT	5 mM	0 mM CP, No CPK	2	8	0.3	5	30	103.515	24.4935	101.604	24.6069
11892	22328R115	9	WT	5 mM	0 mM CP, No CPK	2	8	0.3	5	35	102.91	23.9984	104.001	25.1874
11892	22328R115	9	WT	5 mM	0 mM CP, No CPK	2	8	0.3	5	40	107.746	24.6722	106.123	25.7013
11892	22328R115	9	WT	5 mM	0 mM CP, No CPK	2	8	0.3	5	45	109.473	25.2802	108.031	26.1634
11892	22328R115	9	WT	5 mM	0 mM CP, No CPK	2	8	0.3	5	55	111.555	25.9261	111.361	26.9697
11892	22328R115	9	WT	5 mM	0 mM CP, No CPK	2	8	0.3	5	65	114.771	25.8194	114.21	27.6599
11892	22328R115	9	WT	5 mM	0 mM CP, No CPK	2	8	0.3	5	75	116.671	26.8187	116.71	28.2652
11892	22328R115	9	WT	5 mM	0 mM CP, No CPK	2	8	0.3	5	85	118.446	27.6578	118.94	28.8054
11892	22328R115	9	WT	5 mM	0 mM CP, No CPK	2	8	0.3	5	100	120.282	28.6687	121.901	29.5223
11892	22328R115	9	WT	5 mM	0 mM CP, No CPK	2	8	0.3	5	115	123.039	28.9252	124.505	30.1531
11892	22328R115	9	WT	5 mM	0 mM CP, No CPK	2	8	0.3	5	130	124.472	31.0795	126.836	30.7175
11892	22328R115	9	WT	5 mM	0 mM CP, No CPK	2	8	0.3	5	150	127.433	32.5404	129.611	31.3897
11892	22328R115	9	WT	5 mM	0 mM CP, No CPK	2	8	0.3	5	175	130.696	34.5219	132.669	32.1303
11892	22328R115	9	WT	5 mM	0 mM CP, No CPK	2	8	0.3	5	200	133.487	36.0574	135.376	32.7859
11892	22328R115	9	WT	5 mM	0 mM CP, No CPK	2	8	0.3	5	225	137.116	38.7691	137.81	33.3752
11892	22328R115	9	WT	5 mM	0 mM CP, No CPK	2	8	0.3	5	250	139.784	39.4808	140.024	33.9114
3182018	22418R11	1	WT	0 mM	35 mM CP, 300 U/ml CPK	2	8	0.3	5	12	44.0237	10.9954	41.0528	12.134
3182018	22418R11	1	WT	0 mM	35 mM CP, 300 U/ml CPK	2	8	0.3	5	15	44.4633	10.7498	42.7635	12.6396
3182018	22418R11	1	WT	0 mM	35 mM CP, 300 U/ml CPK	2	8	0.3	5	20	47.107	13.3029	45.0746	13.3227
3182018	22418R11	1	WT	0 mM	35 mM CP, 300 U/ml CPK	2	8	0.3	5	25	48.6187	12.3407	46.9529	13.8779
3182018	22418R11	1	WT	0 mM	35 mM CP, 300 U/ml CPK	2	8	0.3	5	30	51.4351	14.1165	48.5455	14.3486
3182018	22418R11	1	WT	0 mM	35 mM CP, 300 U/ml CPK	2	8	0.3	5	35	52.1587	14.9172	49.9341	14.759
3182018	22418R11	1	WT	0 mM	35 mM CP, 300 U/ml CPK	2	8	0.3	5	40	50.3668	13.2125	51.169	15.1241
3182018	22418R11	1	WT	0 mM	35 mM CP, 300 U/ml CPK	2	8	0.3	5	45	52.0265	15.1793	52.2837	15.4535
3182018	22418R11	1	WT	0 mM	35 mM CP, 300 U/ml CPK	2	8	0.3	5	55	53.2323	15.8605	54.2389	16.0314
3182018	22418R11	1	WT	0 mM	35 mM CP, 300 U/ml CPK	2	8	0.3	5	65	56.136	15.0209	55.9222	16.5289
3182018	22418R11	1	WT	0 mM	35 mM CP, 300 U/ml CPK	2	8	0.3	5	75	55.8452	16.5161	57.4057	16.9674
3182018	22418R11	1	WT	0 mM	35 mM CP, 300 U/ml CPK	2	8	0.3	5	85	58.9945	17.9694	58.7354	17.3604
3182018	22418R11	1	WT	0 mM	35 mM CP, 300 U/ml CPK	2	8	0.3	5	100	60.5232	18.9105	60.5081	17.8844
3182018	22418R11	1	WT	0 mM	35 mM CP, 300 U/ml CPK	2	8	0.3	5	115	60.1578	18.126	62.0752	18.3476
3182018	22418R11	1	WT	0 mM	35 mM CP, 300 U/ml CPK	2	8	0.3	5	130	62.5898	19.0098	63.4834	18.7638
3182018	22418R11	1	WT	0 mM	35 mM CP, 300 U/ml CPK	2	8	0.3	5	150	62.2348	19.8007	65.1674	19.2615
3182018	22418R11	1	WT	0 mM	35 mM CP, 300 U/ml CPK	2	8	0.3	5	175	65.5182	21.7743	67.0315	19.8125
3182018	22418R11	1	WT	0 mM	35 mM CP, 300 U/ml CPK	2	8	0.3	5	200	67.6033	23.4611	68.6892	20.3025
3182018	22418R11	1	WT	0 mM	35 mM CP, 300 U/ml CPK	2	8	0.3	5	225	70.5667	22.8992	70.1855	20.7447
3182018	22418R11	1	WT	0 mM	35 mM CP, 300 U/ml CPK	2	8	0.3	5	250	70.7664	23.5324	71.5515	21.1485
3182018	22418R11	3	WT	0.5 mM	35 mM CP, 300 U/ml CPK	2	8	0.3	5	12	42.8081	12.7341	40.3421	11.9705
3182018	22418R11	3	WT	0.5 mM	35 mM CP, 300 U/ml CPK	2	8	0.3	5	15	45.1998	12.9544	42.0295	12.4712
3182018	22418R11	3	WT	0.5 mM	35 mM CP, 300 U/ml CPK	2	8	0.3	5	20	42.4326	10.0118	44.3096	13.1477
3182018	22418R11	3	WT	0.5 mM	35 mM CP, 300 U/ml CPK	2	8	0.3	5	25	46.1865	12.358	46.1629	13.6976
3182018	22418R11	3	WT	0.5 mM	35 mM CP, 300 U/ml CPK	2	8	0.3	5	30	47.9915	13.6885	47.7346	14.164
3182018	22418R11	3	WT	0.5 mM	35 mM CP, 300 U/ml CPK	2	8	0.3	5	35	50.6928	16.2233	49.1051	14.5707
3182018	22418R11	3	WT	0.5 mM	35 mM CP, 300 U/ml CPK	2	8	0.3	5	40	51.2681	12.9098	50.3241	14.9324
3182018	22418R11	3	WT	0.5 mM	35 mM CP, 300 U/ml CPK	2	8	0.3	5	45	52.8839	15.9952	51.4244	15.2588
3182018	22418R11	3	WT	0.5 mM	35 mM CP, 300 U/ml CPK	2	8	0.3	5	55	53.1639	14.9164	53.3547	15.8316
3182018	22418R11	3	WT	0.5 mM	35 mM CP, 300 U/ml CPK	2	8	0.3	5	65	55.8531	15.7578	55.0168	16.3248
3182018	22418R11	3	WT	0.5 mM	35 mM CP, 300 U/ml CPK	2	8	0.3	5	75	56.3724	15.1922	56.4817	16.7595
3182018	22418R11	3	WT	0.5 mM	35 mM CP, 300 U/ml CPK	2	8	0.3	5	85	58.3558	15.828	57.7949	17.1491
3182018	22418R11	3	WT	0.5 mM	35 mM CP, 300 U/ml CPK	2	8	0.3	5	100	58.9611	17.3191	59.5457	17.6686
3182018	22418R11	3	WT	0.5 mM	35 mM CP, 300 U/ml CPK	2	8	0.3	5	115	59.5468	19.0753	61.0937	18.128
3182018	22418R11	3	WT	0.5 mM	35 mM CP, 300 U/ml CPK	2	8	0.3	5	130	61.3584	18.7548	62.4848	18.5407
3182018	22418R11	3	WT	0.5 mM	35 mM CP, 300 U/ml CPK	2	8	0.3	5	150	63.5151	20.3062	64.1485	19.0344
3182018	22418R11	3	WT	0.5 mM	35 mM CP, 300 U/ml CPK	2	8	0.3	5	175	65.0519	21.176	65.9903	19.5809
3182018	22418R11	3	WT	0.5 mM	35 mM CP, 300 U/ml CPK	2	8	0.3	5	200	66.4507	22.8442	67.6284	20.067
3182018	22418R11	3	WT	0.5 mM	35 mM CP, 300 U/ml CPK	2	8	0.3	5	225	67.8373	24.11	69.1071	20.5057
3182018	22418R11	3	WT	0.5 mM	35 mM CP, 300 U/ml CPK	2	8	0.3	5	250	69.5878	23.4638	70.4572	20.9063
3182018	22418R11	5	WT	1 mM	35 mM CP, 300 U/ml CPK	2	8	0.3	5	12	39.2817	11.3061	40.1246	12.1446
3182018	22418R11	5	WT	1 mM	35 mM CP, 300 U/ml CPK	2	8	0.3	5	15	43.878	15.2507	41.8354	12.6624
3182018	22418R11	5	WT	1 mM	35 mM CP, 300 U/ml CPK	2	8	0.3	5	20	46.6122	14.3243	44.149	13.3627
3182018	22418R11	5	WT	1 mM	35 mM CP, 300 U/ml CPK	2	8	0.3	5	25	48.2685	12.556	46.0313	13.9324
3182018	22418R11	5	WT	1 mM	35 mM CP, 300 U/ml CPK	2	8	0.3	5	30	48.9787	14.1231	47.6287	14.4159
3182018	22418R11	5	WT	1 mM	35 mM CP, 300 U/ml CPK	2	8	0.3	5	35	51.8203	14.748	49.0224	14.8377
3182018	22418R11	5	WT	1 mM	35 mM CP, 300 U/ml CPK	2	8	0.3	5	40	51.6514	13.0376	50.2626	15.2131
3182018	22418R11	5	WT	1 mM	35 mM CP, 300 U/ml CPK	2	8	0.3	5	45	53.4229	14.2021	51.3826	15.5521
3182018	22418R11	5	WT	1 mM	35 mM CP, 300 U/ml CPK	2	8	0.3	5	55	52.974	14.6955	53.3485	16.1471
3182018	22418R11	5	WT	1 mM	35 mM CP, 300 U/ml CPK	2	8	0.3	5	65	54.3497	15.923	55.0424	16.6598
3182018	22418R11	5	WT	1 mM	35 mM CP, 300 U/ml CPK	2	8	0.3	5	75	55.9864	15.9079	56.5361	17.1119
3182018	22418R11	5	WT	1 mM	35 mM CP, 300 U/ml CPK	2	8	0.3	5	85	56.345	15.6783	57.8757	17.5174
3182018	22418R11	5	WT	1 mM	35 mM CP, 300 U/ml CPK	2	8	0.3	5	100	58.2966	18.3827	59.6626	18.0582
3182018	22418R11	5	WT	1 mM	35 mM CP, 300 U/ml CPK	2	8	0.3	5	115	60.0879	18.5525	61.2434	18.5367
3182018	22418R11	5	WT	1 mM	35 mM CP, 300 U/ml CPK	2	8	0.3	5	130	60.8987	21.1641	62.6646	18.9668
3182018	22418R11	5	WT	1 mM	35 mM CP, 300 U/ml CPK	2	8	0.3	5	150	63.878	20.9611	64.3651	19.4815
3182018	22418R11	5	WT	1 mM	35 mM CP, 300 U/ml CPK	2	8	0.3	5	175	63.9715	21.8002	66.2486	20.0516
3182018	22418R11	5	WT	1 mM	35 mM CP, 300 U/ml CPK	2	8	0.3	5	200	66.6017	23.0405	67.9246	20.5589
3182018	22418R11	5	WT	1 mM	35 mM CP, 300 U/ml CPK	2	8	0.3	5	225	68.3708	23.5945	69.4382	21.017
3182018	22418R11	5	WT	1 mM	35 mM CP, 300 U/ml CPK	2	8	0.3	5	250	71.0091	23.9854	70.8206	21.4355
3182018	22418R11	7	WT	2 mM	35 mM CP, 300 U/ml CPK	2	8	0.3	5	12	39.0018	12.1113	38.4511	12.389
3182018	22418R11	7	WT	2 mM	35 mM CP, 300 U/ml CPK	2	8	0.3	5	15	41.6499	13.7002	40.1919	12.9499
3182018	22418R11	7	WT	2 mM	35 mM CP, 300 U/ml CPK	2	8	0.3	5	20	44.6263	13.4856	42.5531	13.7107
3182018	22418R11	7	WT	2 mM	35 mM CP, 300 U/ml CPK	2	8	0.3	5	25	46.7349	12.5368	44.4796	14.3314
3182018	22418R11	7	WT	2 mM	35 mM CP, 300 U/ml CPK	2	8	0.3	5	30	46.8795	14.8496	46.1183	14.8594
3182018	22418R11	7	WT	2 mM	35 mM CP, 300 U/ml CPK	2	8	0.3	5	35	50.6856	14.8783	47.5508	15.321
3182018	22418R11	7	WT	2 mM	35 mM CP, 300 U/ml CPK	2	8	0.3	5	40	48.9578	15.7749	48.8276	15.7323
3182018	22418R11	7	WT	2 mM	35 mM CP, 300 U/ml CPK	2	8	0.3	5	45	51.7164	13.842	49.9822	16.1044
3182018	22418R11	7	WT	2 mM	35 mM CP, 300 U/ml CPK	2	8	0.3	5	55	52.5284	15.9161	52.0127	16.7586
3182018	22418R11	7	WT	2 mM	35 mM CP, 300 U/ml CPK	2	8	0.3	5	65	55.2483	17.4938	53.7658	17.3234
3182018	22418R11	7	WT	2 mM	35 mM CP, 300 U/ml CPK	2	8	0.3	5	75	55.1305	18.8299	55.3144	17.8224
3182018	22418R11	7	WT	2 mM	35 mM CP, 300 U/ml CPK	2	8	0.3	5	85	55.0121	16.297	56.7054	18.2706
3182018	22418R11	7	WT	2 mM	35 mM CP, 300 U/ml CPK	2	8	0.3	5	100	57.1176	17.9117	58.5639	18.8694
3182018	22418R11	7	WT	2 mM	35 mM CP, 300 U/ml CPK	2	8	0.3	5	115	57.778	19.7465	60.2108	19.4001
3182018	22418R11	7	WT	2 mM	35 mM CP, 300 U/ml CPK	2	8	0.3	5	130	60.1148	21.1229	61.6936	19.8778
3182018	22418R11	7	WT	2 mM	35 mM CP, 300 U/ml CPK	2	8	0.3	5	150	61.9708	21.6846	63.4706	20.4504
3182018	22418R11	7	WT	2 mM	35 mM CP, 300 U/ml CPK	2	8	0.3	5	175	63.9429	22.1604	65.4421	21.0856
3182018	22418R11	7	WT	2 mM	35 mM CP, 300 U/ml CPK	2	8	0.3	5	200	65.9388	23.5843	67.1993	21.6517
3182018	22418R11	7	WT	2 mM	35 mM CP, 300 U/ml CPK	2	8	0.3	5	225	68.2246	25.3075	68.7884	22.1638
3182018	22418R11	7	WT	2 mM	35 mM CP, 300 U/ml CPK	2	8	0.3	5	250	69.6759	24.6406	70.2417	22.632
3182018	22418R11	9	WT	5 mM	35 mM CP, 300 U/ml CPK	2	8	0.3	5	12	43.283	14.2572	34.2195	12.0532
3182018	22418R11	9	WT	5 mM	35 mM CP, 300 U/ml CPK	2	8	0.3	5	15	39.2725	11.429	35.906	12.6472
3182018	22418R11	9	WT	5 mM	35 mM CP, 300 U/ml CPK	2	8	0.3	5	20	39.4777	13.2356	38.2035	13.4565
3182018	22418R11	9	WT	5 mM	35 mM CP, 300 U/ml CPK	2	8	0.3	5	25	43.1326	12.9002	40.0864	14.1197
3182018	22418R11	9	WT	5 mM	35 mM CP, 300 U/ml CPK	2	8	0.3	5	30	43.9141	12.7469	41.6935	14.6857
3182018	22418R11	9	WT	5 mM	35 mM CP, 300 U/ml CPK	2	8	0.3	5	35	44.931	13.6001	43.1025	15.182
3182018	22418R11	9	WT	5 mM	35 mM CP, 300 U/ml CPK	2	8	0.3	5	40	43.4416	12.1724	44.3614	15.6255
3182018	22418R11	9	WT	5 mM	35 mM CP, 300 U/ml CPK	2	8	0.3	5	45	46.3467	12.6168	45.5023	16.0273
3182018	22418R11	9	WT	5 mM	35 mM CP, 300 U/ml CPK	2	8	0.3	5	55	48.7557	13.9013	47.5141	16.736
3182018	22418R11	9	WT	5 mM	35 mM CP, 300 U/ml CPK	2	8	0.3	5	65	48.9784	15.4337	49.2566	17.3497
3182018	22418R11	9	WT	5 mM	35 mM CP, 300 U/ml CPK	2	8	0.3	5	75	50.5184	18.4671	50.8	17.8933
3182018	22418R11	9	WT	5 mM	35 mM CP, 300 U/ml CPK	2	8	0.3	5	85	50.4593	17.1629	52.1895	18.3828
3182018	22418R11	9	WT	5 mM	35 mM CP, 300 U/ml CPK	2	8	0.3	5	100	51.3143	17.7627	54.0506	19.0383
3182018	22418R11	9	WT	5 mM	35 mM CP, 300 U/ml CPK	2	8	0.3	5	115	52.5646	20.7997	55.704	19.6207
3182018	22418R11	9	WT	5 mM	35 mM CP, 300 U/ml CPK	2	8	0.3	5	130	54.7081	20.7759	57.1961	20.1462
3182018	22418R11	9	WT	5 mM	35 mM CP, 300 U/ml CPK	2	8	0.3	5	150	55.4824	22.5085	58.9882	20.7775
3182018	22418R11	9	WT	5 mM	35 mM CP, 300 U/ml CPK	2	8	0.3	5	175	57.9511	25.9948	60.9816	21.4796
3182018	22418R11	9	WT	5 mM	35 mM CP, 300 U/ml CPK	2	8	0.3	5	200	62.2473	26.4417	62.7627	22.107
3182018	22418R11	9	WT	5 mM	35 mM CP, 300 U/ml CPK	2	8	0.3	5	225	64.1322	28.921	64.3769	22.6755
3182018	22418R11	9	WT	5 mM	35 mM CP, 300 U/ml CPK	2	8	0.3	5	250	65.5252	26.9144	65.856	23.1965
3182018
3182018	22418R12	1	WT	0 mM	35 mM CP, 300 U/ml CPK	2	8	0.3	5	12	51.4636	12.1573	51.1029	12.576
3182018	22418R12	1	WT	0 mM	35 mM CP, 300 U/ml CPK	2	8	0.3	5	15	53.2648	12.1284	52.885	13.0146
3182018	22418R12	1	WT	0 mM	35 mM CP, 300 U/ml CPK	2	8	0.3	5	20	54.9287	10.7059	55.2745	13.6026
3182018	22418R12	1	WT	0 mM	35 mM CP, 300 U/ml CPK	2	8	0.3	5	25	58.1676	12.2347	57.202	14.077
3182018	22418R12	1	WT	0 mM	35 mM CP, 300 U/ml CPK	2	8	0.3	5	30	59.4288	11.7337	58.8267	14.4768
3182018	22418R12	1	WT	0 mM	35 mM CP, 300 U/ml CPK	2	8	0.3	5	35	61.5036	13.0708	60.2364	14.8237
3182018	22418R12	1	WT	0 mM	35 mM CP, 300 U/ml CPK	2	8	0.3	5	40	63.0408	14.6684	61.4847	15.1309
3182018	22418R12	1	WT	0 mM	35 mM CP, 300 U/ml CPK	2	8	0.3	5	45	61.8138	12.6431	62.6073	15.4072
3182018	22418R12	1	WT	0 mM	35 mM CP, 300 U/ml CPK	2	8	0.3	5	55	64.3859	15.1816	64.5673	15.8895
3182018	22418R12	1	WT	0 mM	35 mM CP, 300 U/ml CPK	2	8	0.3	5	65	66.8283	16.7965	66.2457	16.3026
3182018	22418R12	1	WT	0 mM	35 mM CP, 300 U/ml CPK	2	8	0.3	5	75	67.5897	14.8079	67.718	16.6649
3182018	22418R12	1	WT	0 mM	35 mM CP, 300 U/ml CPK	2	8	0.3	5	85	68.5526	15.9915	69.0326	16.9884
3182018	22418R12	1	WT	0 mM	35 mM CP, 300 U/ml CPK	2	8	0.3	5	100	69.4934	16.4764	70.7777	17.4179
3182018	22418R12	1	WT	0 mM	35 mM CP, 300 U/ml CPK	2	8	0.3	5	115	71.9615	18.0564	72.3137	17.7959
3182018	22418R12	1	WT	0 mM	35 mM CP, 300 U/ml CPK	2	8	0.3	5	130	72.8118	18.021	73.6886	18.1342
3182018	22418R12	1	WT	0 mM	35 mM CP, 300 U/ml CPK	2	8	0.3	5	150	74.1739	20.0178	75.3264	18.5373
3182018	22418R12	1	WT	0 mM	35 mM CP, 300 U/ml CPK	2	8	0.3	5	175	75.623	20.6702	77.1314	18.9814
3182018	22418R12	1	WT	0 mM	35 mM CP, 300 U/ml CPK	2	8	0.3	5	200	78.8409	21.6944	78.7298	19.3748
3182018	22418R12	1	WT	0 mM	35 mM CP, 300 U/ml CPK	2	8	0.3	5	225	80.7464	24.584	80.1673	19.7286
3182018	22418R12	1	WT	0 mM	35 mM CP, 300 U/ml CPK	2	8	0.3	5	250	82.6854	24.7633	81.4754	20.0505
3182018	22418R12	3	WT	0.5 mM	35 mM CP, 300 U/ml CPK	2	8	0.3	5	12	46.5849	10.8841	50.0154	12.6265
3182018	22418R12	3	WT	0.5 mM	35 mM CP, 300 U/ml CPK	2	8	0.3	5	15	55.5459	13.0236	51.8036	13.078
3182018	22418R12	3	WT	0.5 mM	35 mM CP, 300 U/ml CPK	2	8	0.3	5	20	54.8375	11.8548	54.2037	13.6839
3182018	22418R12	3	WT	0.5 mM	35 mM CP, 300 U/ml CPK	2	8	0.3	5	25	57.6225	12.8811	56.1416	14.1731
3182018	22418R12	3	WT	0.5 mM	35 mM CP, 300 U/ml CPK	2	8	0.3	5	30	57.5857	12.3286	57.7764	14.5858
3182018	22418R12	3	WT	0.5 mM	35 mM CP, 300 U/ml CPK	2	8	0.3	5	35	60.917	13.0727	59.1956	14.9441
3182018	22418R12	3	WT	0.5 mM	35 mM CP, 300 U/ml CPK	2	8	0.3	5	40	61.8229	14.3642	60.4532	15.2616
3182018	22418R12	3	WT	0.5 mM	35 mM CP, 300 U/ml CPK	2	8	0.3	5	45	62.1742	13.2959	61.5846	15.5472
3182018	22418R12	3	WT	0.5 mM	35 mM CP, 300 U/ml CPK	2	8	0.3	5	55	64.7187	15.0079	63.5611	16.0462
3182018	22418R12	3	WT	0.5 mM	35 mM CP, 300 U/ml CPK	2	8	0.3	5	65	65.2037	15.515	65.2549	16.4738
3182018	22418R12	3	WT	0.5 mM	35 mM CP, 300 U/ml CPK	2	8	0.3	5	75	66.1715	16.2486	66.7416	16.8491
3182018	22418R12	3	WT	0.5 mM	35 mM CP, 300 U/ml CPK	2	8	0.3	5	85	67.538	16.2985	68.0698	17.1844
3182018	22418R12	3	WT	0.5 mM	35 mM CP, 300 U/ml CPK	2	8	0.3	5	100	70.3001	18.0135	69.8338	17.6297
3182018	22418R12	3	WT	0.5 mM	35 mM CP, 300 U/ml CPK	2	8	0.3	5	115	69.3432	19.2912	71.3873	18.0219
3182018	22418R12	3	WT	0.5 mM	35 mM CP, 300 U/ml CPK	2	8	0.3	5	130	72.4493	19.4307	72.7785	18.3731
3182018	22418R12	3	WT	0.5 mM	35 mM CP, 300 U/ml CPK	2	8	0.3	5	150	74.3702	20.2168	74.4367	18.7918
3182018	22418R12	3	WT	0.5 mM	35 mM CP, 300 U/ml CPK	2	8	0.3	5	175	75.7329	21.2441	76.2652	19.2534
3182018	22418R12	3	WT	0.5 mM	35 mM CP, 300 U/ml CPK	2	8	0.3	5	200	77.1033	21.4638	77.8854	19.6624
3182018	22418R12	3	WT	0.5 mM	35 mM CP, 300 U/ml CPK	2	8	0.3	5	225	78.4339	22.5785	79.343	20.0304
3182018	22418R12	3	WT	0.5 mM	35 mM CP, 300 U/ml CPK	2	8	0.3	5	250	79.8239	24.1967	80.67	20.3654
3182018	22418R12	5	WT	1 mM	35 mM CP, 300 U/ml CPK	2	8	0.3	5	12	50.1792	12.2687	49.8693	12.4675
3182018	22418R12	5	WT	1 mM	35 mM CP, 300 U/ml CPK	2	8	0.3	5	15	54.142	11.9983	51.6354	12.9091
3182018	22418R12	5	WT	1 mM	35 mM CP, 300 U/ml CPK	2	8	0.3	5	20	56.8252	12.3797	54.0049	13.5015
3182018	22418R12	5	WT	1 mM	35 mM CP, 300 U/ml CPK	2	8	0.3	5	25	56.7099	11.7611	55.9174	13.9796
3182018	22418R12	5	WT	1 mM	35 mM CP, 300 U/ml CPK	2	8	0.3	5	30	57.1497	12.3369	57.5303	14.3828
3182018	22418R12	5	WT	1 mM	35 mM CP, 300 U/ml CPK	2	8	0.3	5	35	58.95	13.8768	58.9301	14.7328
3182018	22418R12	5	WT	1 mM	35 mM CP, 300 U/ml CPK	2	8	0.3	5	40	59.9819	13.7522	60.1703	15.0428
3182018	22418R12	5	WT	1 mM	35 mM CP, 300 U/ml CPK	2	8	0.3	5	45	60.9742	14.2288	61.2858	15.3217
3182018	22418R12	5	WT	1 mM	35 mM CP, 300 U/ml CPK	2	8	0.3	5	55	63.0821	15.4051	63.2342	15.8088
3182018	22418R12	5	WT	1 mM	35 mM CP, 300 U/ml CPK	2	8	0.3	5	65	64.7759	14.4258	64.9033	16.2261
3182018	22418R12	5	WT	1 mM	35 mM CP, 300 U/ml CPK	2	8	0.3	5	75	65.5348	14.6224	66.3681	16.5923
3182018	22418R12	5	WT	1 mM	35 mM CP, 300 U/ml CPK	2	8	0.3	5	85	67.5529	16.1305	67.6764	16.9194
3182018	22418R12	5	WT	1 mM	35 mM CP, 300 U/ml CPK	2	8	0.3	5	100	68.9489	16.6674	69.4137	17.3537
3182018	22418R12	5	WT	1 mM	35 mM CP, 300 U/ml CPK	2	8	0.3	5	115	70.1961	18.0161	70.9433	17.7361
3182018	22418R12	5	WT	1 mM	35 mM CP, 300 U/ml CPK	2	8	0.3	5	130	71.2341	18.9386	72.3129	18.0785
3182018	22418R12	5	WT	1 mM	35 mM CP, 300 U/ml CPK	2	8	0.3	5	150	72.6084	19.4907	73.9449	18.4866
3182018	22418R12	5	WT	1 mM	35 mM CP, 300 U/ml CPK	2	8	0.3	5	175	75.0542	21.2307	75.7442	18.9364
3182018	22418R12	5	WT	1 mM	35 mM CP, 300 U/ml CPK	2	8	0.3	5	200	76.7933	23.1759	77.3382	19.3349
3182018	22418R12	5	WT	1 mM	35 mM CP, 300 U/ml CPK	2	8	0.3	5	225	78.8206	23.6757	78.772	19.6933
3182018	22418R12	5	WT	1 mM	35 mM CP, 300 U/ml CPK	2	8	0.3	5	250	81.2859	24.3467	80.0771	20.0196
3182018	22418R12	7	WT	2 mM	35 mM CP, 300 U/ml CPK	2	8	0.3	5	12	50.4204	12.357	49.493	12.8486
3182018	22418R12	7	WT	2 mM	35 mM CP, 300 U/ml CPK	2	8	0.3	5	15	51.1873	12.6611	51.3114	13.3207
3182018	22418R12	7	WT	2 mM	35 mM CP, 300 U/ml CPK	2	8	0.3	5	20	54.3426	13.5185	53.7547	13.955
3182018	22418R12	7	WT	2 mM	35 mM CP, 300 U/ml CPK	2	8	0.3	5	25	59.1166	14.2558	55.7297	14.4677
3182018	22418R12	7	WT	2 mM	35 mM CP, 300 U/ml CPK	2	8	0.3	5	30	58.5122	14.4876	57.3972	14.9006
3182018	22418R12	7	WT	2 mM	35 mM CP, 300 U/ml CPK	2	8	0.3	5	35	59.3105	14.169	58.8459	15.2767
3182018	22418R12	7	WT	2 mM	35 mM CP, 300 U/ml CPK	2	8	0.3	5	40	60.7033	15.741	60.1303	15.6101
3182018	22418R12	7	WT	2 mM	35 mM CP, 300 U/ml CPK	2	8	0.3	5	45	61.8283	13.676	61.2865	15.9103
3182018	22418R12	7	WT	2 mM	35 mM CP, 300 U/ml CPK	2	8	0.3	5	55	63.8163	16.6965	63.3077	16.435
3182018	22418R12	7	WT	2 mM	35 mM CP, 300 U/ml CPK	2	8	0.3	5	65	65.5004	16.2524	65.0412	16.885
3182018	22418R12	7	WT	2 mM	35 mM CP, 300 U/ml CPK	2	8	0.3	5	75	66.422	16.6861	66.5637	17.2803
3182018	22418R12	7	WT	2 mM	35 mM CP, 300 U/ml CPK	2	8	0.3	5	85	68.075	16.4111	67.9246	17.6336
3182018	22418R12	7	WT	2 mM	35 mM CP, 300 U/ml CPK	2	8	0.3	5	100	68.8703	17.952	69.7333	18.1031
3182018	22418R12	7	WT	2 mM	35 mM CP, 300 U/ml CPK	2	8	0.3	5	115	69.8897	18.7038	71.3272	18.5169
3182018	22418R12	7	WT	2 mM	35 mM CP, 300 U/ml CPK	2	8	0.3	5	130	71.8255	19.9331	72.7553	18.8876
3182018	22418R12	7	WT	2 mM	35 mM CP, 300 U/ml CPK	2	8	0.3	5	150	73.0901	19.7331	74.4585	19.3298
3182018	22418R12	7	WT	2 mM	35 mM CP, 300 U/ml CPK	2	8	0.3	5	175	75.1759	21.3015	76.3378	19.8177
3182018	22418R12	7	WT	2 mM	35 mM CP, 300 U/ml CPK	2	8	0.3	5	200	77.9258	22.7922	78.004	20.2502
3182018	22418R12	7	WT	2 mM	35 mM CP, 300 U/ml CPK	2	8	0.3	5	225	78.0634	23.4151	79.5038	20.6396
3182018	22418R12	7	WT	2 mM	35 mM CP, 300 U/ml CPK	2	8	0.3	5	250	80.405	24.8019	80.8699	20.9942
3182018	22418R12	9	WT	5 mM	35 mM CP, 300 U/ml CPK	2	8	0.3	5	12	47.2875	13.3725	48.7996	13.9207
3182018	22418R12	9	WT	5 mM	35 mM CP, 300 U/ml CPK	2	8	0.3	5	15	51.9528	13.6315	50.7645	14.4812
3182018	22418R12	9	WT	5 mM	35 mM CP, 300 U/ml CPK	2	8	0.3	5	20	56.8698	15.3465	53.4149	15.2372
3182018	22418R12	9	WT	5 mM	35 mM CP, 300 U/ml CPK	2	8	0.3	5	25	55.5559	15.1158	55.5656	15.8508
3182018	22418R12	9	WT	5 mM	35 mM CP, 300 U/ml CPK	2	8	0.3	5	30	59.7199	15.7409	57.387	16.3703
3182018	22418R12	9	WT	5 mM	35 mM CP, 300 U/ml CPK	2	8	0.3	5	35	58.7254	14.7178	58.9735	16.8229
3182018	22418R12	9	WT	5 mM	35 mM CP, 300 U/ml CPK	2	8	0.3	5	40	61.182	17.8332	60.3831	17.225
3182018	22418R12	9	WT	5 mM	35 mM CP, 300 U/ml CPK	2	8	0.3	5	45	63.036	16.4737	61.6545	17.5877
3182018	22418R12	9	WT	5 mM	35 mM CP, 300 U/ml CPK	2	8	0.3	5	55	64.4076	17.8233	63.8825	18.2233
3182018	22418R12	9	WT	5 mM	35 mM CP, 300 U/ml CPK	2	8	0.3	5	65	66.5459	17.8872	65.7986	18.7699
3182018	22418R12	9	WT	5 mM	35 mM CP, 300 U/ml CPK	2	8	0.3	5	75	67.4971	18.2449	67.4856	19.2511
3182018	22418R12	9	WT	5 mM	35 mM CP, 300 U/ml CPK	2	8	0.3	5	85	68.6708	18.6196	68.9965	19.6821
3182018	22418R12	9	WT	5 mM	35 mM CP, 300 U/ml CPK	2	8	0.3	5	100	69.862	20.3763	71.009	20.2562
3182018	22418R12	9	WT	5 mM	35 mM CP, 300 U/ml CPK	2	8	0.3	5	115	72.7347	20.4952	72.7865	20.7632
3182018	22418R12	9	WT	5 mM	35 mM CP, 300 U/ml CPK	2	8	0.3	5	130	73.1661	22.4303	74.3824	21.2185
3182018	22418R12	9	WT	5 mM	35 mM CP, 300 U/ml CPK	2	8	0.3	5	150	74.4185	23.0117	76.2895	21.7625
3182018	22418R12	9	WT	5 mM	35 mM CP, 300 U/ml CPK	2	8	0.3	5	175	77.1404	22.3013	78.3985	22.3641
3182018	22418R12	9	WT	5 mM	35 mM CP, 300 U/ml CPK	2	8	0.3	5	200	79.2777	25.113	80.2725	22.8987
3182018	22418R12	9	WT	5 mM	35 mM CP, 300 U/ml CPK	2	8	0.3	5	225	80.9183	25.7966	81.9627	23.3808
3182018	22418R12	9	WT	5 mM	35 mM CP, 300 U/ml CPK	2	8	0.3	5	250	83.6608	27.2162	83.5047	23.8207
3182018
3182018	22418R13	1	WT	0 mM	35 mM CP, 300 U/ml CPK	2	8	0.3	5	12	33.0293	8.7545	33.8825	9.2348
3182018	22418R13	1	WT	0 mM	35 mM CP, 300 U/ml CPK	2	8	0.3	5	15	35.8178	10.2301	35.1878	9.5906
3182018	22418R13	1	WT	0 mM	35 mM CP, 300 U/ml CPK	2	8	0.3	5	20	39.3866	7.8698	36.9451	10.0695
3182018	22418R13	1	WT	0 mM	35 mM CP, 300 U/ml CPK	2	8	0.3	5	25	39.9975	9.9825	38.3684	10.4575
3182018	22418R13	1	WT	0 mM	35 mM CP, 300 U/ml CPK	2	8	0.3	5	30	38.9542	7.8645	39.5719	10.7855
3182018	22418R13	1	WT	0 mM	35 mM CP, 300 U/ml CPK	2	8	0.3	5	35	42.5635	9.384	40.6188	11.0708
3182018	22418R13	1	WT	0 mM	35 mM CP, 300 U/ml CPK	2	8	0.3	5	40	42.5099	10.522	41.5481	11.3241
3182018	22418R13	1	WT	0 mM	35 mM CP, 300 U/ml CPK	2	8	0.3	5	45	41.939	9.3677	42.3854	11.5523
3182018	22418R13	1	WT	0 mM	35 mM CP, 300 U/ml CPK	2	8	0.3	5	55	44.8401	11.8042	43.851	11.9518
3182018	22418R13	1	WT	0 mM	35 mM CP, 300 U/ml CPK	2	8	0.3	5	65	45.0384	11.4442	45.1096	12.2948
3182018	22418R13	1	WT	0 mM	35 mM CP, 300 U/ml CPK	2	8	0.3	5	75	45.3454	11.7135	46.2165	12.5965
3182018	22418R13	1	WT	0 mM	35 mM CP, 300 U/ml CPK	2	8	0.3	5	85	45.4009	12.0019	47.2069	12.8664
3182018	22418R13	1	WT	0 mM	35 mM CP, 300 U/ml CPK	2	8	0.3	5	100	47.7608	13.7709	48.5246	13.2256
3182018	22418R13	1	WT	0 mM	35 mM CP, 300 U/ml CPK	2	8	0.3	5	115	48.7821	14.7195	49.6871	13.5424
3182018	22418R13	1	WT	0 mM	35 mM CP, 300 U/ml CPK	2	8	0.3	5	130	49.9221	14.4292	50.7298	13.8266
3182018	22418R13	1	WT	0 mM	35 mM CP, 300 U/ml CPK	2	8	0.3	5	150	51.4233	14.6005	51.9746	14.1659
3182018	22418R13	1	WT	0 mM	35 mM CP, 300 U/ml CPK	2	8	0.3	5	175	53.6016	15.9468	53.3497	14.5407
3182018	22418R13	1	WT	0 mM	35 mM CP, 300 U/ml CPK	2	8	0.3	5	200	54.9459	16.6544	54.5702	14.8734
3182018	22418R13	1	WT	0 mM	35 mM CP, 300 U/ml CPK	2	8	0.3	5	225	53.9785	18.3416	55.67	15.1731
3182018	22418R13	1	WT	0 mM	35 mM CP, 300 U/ml CPK	2	8	0.3	5	250	57.6144	18.1899	56.6725	15.4463
3182018	22418R13	3	WT	0.5 mM	35 mM CP, 300 U/ml CPK	2	8	0.3	5	12	36.3138	8.1049	34.4201	9.2958
3182018	22418R13	3	WT	0.5 mM	35 mM CP, 300 U/ml CPK	2	8	0.3	5	15	35.2777	8.111	35.7344	9.6507
3182018	22418R13	3	WT	0.5 mM	35 mM CP, 300 U/ml CPK	2	8	0.3	5	20	37.6411	9.5608	37.503	10.1284
3182018	22418R13	3	WT	0.5 mM	35 mM CP, 300 U/ml CPK	2	8	0.3	5	25	39.2336	8.3738	38.935	10.5151
3182018	22418R13	3	WT	0.5 mM	35 mM CP, 300 U/ml CPK	2	8	0.3	5	30	39.2243	10.6514	40.1455	10.842
3182018	22418R13	3	WT	0.5 mM	35 mM CP, 300 U/ml CPK	2	8	0.3	5	35	42.1177	10.6395	41.1982	11.1263
3182018	22418R13	3	WT	0.5 mM	35 mM CP, 300 U/ml CPK	2	8	0.3	5	40	42.2084	10.2942	42.1325	11.3787
3182018	22418R13	3	WT	0.5 mM	35 mM CP, 300 U/ml CPK	2	8	0.3	5	45	43.7542	10.3521	42.9741	11.6059
3182018	22418R13	3	WT	0.5 mM	35 mM CP, 300 U/ml CPK	2	8	0.3	5	55	45.1009	12.3557	44.4469	12.0037
3182018	22418R13	3	WT	0.5 mM	35 mM CP, 300 U/ml CPK	2	8	0.3	5	65	45.6191	11.7413	45.7114	12.3452
3182018	22418R13	3	WT	0.5 mM	35 mM CP, 300 U/ml CPK	2	8	0.3	5	75	46.9883	12.0822	46.8232	12.6455
3182018	22418R13	3	WT	0.5 mM	35 mM CP, 300 U/ml CPK	2	8	0.3	5	85	47.9687	12.4813	47.8177	12.9141
3182018	22418R13	3	WT	0.5 mM	35 mM CP, 300 U/ml CPK	2	8	0.3	5	100	48.0971	13.9526	49.1407	13.2713
3182018	22418R13	3	WT	0.5 mM	35 mM CP, 300 U/ml CPK	2	8	0.3	5	115	49.0486	13.6246	50.3076	13.5865
3182018	22418R13	3	WT	0.5 mM	35 mM CP, 300 U/ml CPK	2	8	0.3	5	130	52.0467	14.1375	51.3541	13.8691
3182018	22418R13	3	WT	0.5 mM	35 mM CP, 300 U/ml CPK	2	8	0.3	5	150	51.8711	14.6115	52.6031	14.2064
3182018	22418R13	3	WT	0.5 mM	35 mM CP, 300 U/ml CPK	2	8	0.3	5	175	54.0422	14.8133	53.9825	14.579
3182018	22418R13	3	WT	0.5 mM	35 mM CP, 300 U/ml CPK	2	8	0.3	5	200	54.2296	16.9109	55.2066	14.9096
3182018	22418R13	3	WT	0.5 mM	35 mM CP, 300 U/ml CPK	2	8	0.3	5	225	56.1718	17.2483	56.3094	15.2074
3182018	22418R13	3	WT	0.5 mM	35 mM CP, 300 U/ml CPK	2	8	0.3	5	250	57.6738	18.1053	57.3146	15.4789
3182018	22418R13	5	WT	1 mM	35 mM CP, 300 U/ml CPK	2	8	0.3	5	12	35.1736	9.7758	33.8096	9.3764
3182018	22418R13	5	WT	1 mM	35 mM CP, 300 U/ml CPK	2	8	0.3	5	15	38.5362	10.5627	35.1342	9.7438
3182018	22418R13	5	WT	1 mM	35 mM CP, 300 U/ml CPK	2	8	0.3	5	20	37.4624	8.0023	36.9188	10.2387
3182018	22418R13	5	WT	1 mM	35 mM CP, 300 U/ml CPK	2	8	0.3	5	25	36.8281	8.5858	38.3652	10.6399
3182018	22418R13	5	WT	1 mM	35 mM CP, 300 U/ml CPK	2	8	0.3	5	30	41.4244	10.6967	39.5891	10.9793
3182018	22418R13	5	WT	1 mM	35 mM CP, 300 U/ml CPK	2	8	0.3	5	35	41.2821	10.0857	40.6542	11.2747
3182018	22418R13	5	WT	1 mM	35 mM CP, 300 U/ml CPK	2	8	0.3	5	40	42.0955	9.5338	41.6	11.537
3182018	22418R13	5	WT	1 mM	35 mM CP, 300 U/ml CPK	2	8	0.3	5	45	40.8238	10.6233	42.4524	11.7734
3182018	22418R13	5	WT	1 mM	35 mM CP, 300 U/ml CPK	2	8	0.3	5	55	44.545	10.9744	43.9453	12.1874
3182018	22418R13	5	WT	1 mM	35 mM CP, 300 U/ml CPK	2	8	0.3	5	65	45.4385	12.3362	45.228	12.5431
3182018	22418R13	5	WT	1 mM	35 mM CP, 300 U/ml CPK	2	8	0.3	5	75	46.365	12.6369	46.3565	12.8561
3182018	22418R13	5	WT	1 mM	35 mM CP, 300 U/ml CPK	2	8	0.3	5	85	46.3343	12.5291	47.3666	13.1363
3182018	22418R13	5	WT	1 mM	35 mM CP, 300 U/ml CPK	2	8	0.3	5	100	47.3762	13.7092	48.7112	13.5091
3182018	22418R13	5	WT	1 mM	35 mM CP, 300 U/ml CPK	2	8	0.3	5	115	50.4226	14.3535	49.8979	13.8383
3182018	22418R13	5	WT	1 mM	35 mM CP, 300 U/ml CPK	2	8	0.3	5	130	49.4894	13.9822	50.9627	14.1336
3182018	22418R13	5	WT	1 mM	35 mM CP, 300 U/ml CPK	2	8	0.3	5	150	52.0167	15.4835	52.2343	14.4862
3182018	22418R13	5	WT	1 mM	35 mM CP, 300 U/ml CPK	2	8	0.3	5	175	52.2209	15.7517	53.6397	14.876
3182018	22418R13	5	WT	1 mM	35 mM CP, 300 U/ml CPK	2	8	0.3	5	200	53.8442	17.8119	54.8875	15.222
3182018	22418R13	5	WT	1 mM	35 mM CP, 300 U/ml CPK	2	8	0.3	5	225	55.7455	17.8702	56.0123	15.534
3182018	22418R13	5	WT	1 mM	35 mM CP, 300 U/ml CPK	2	8	0.3	5	250	58.3427	18.4973	57.038	15.8184
3182018	22418R13	7	WT	2 mM	35 mM CP, 300 U/ml CPK	2	8	0.3	5	12	33.4821	8.9776	33.8637	9.7442
3182018	22418R13	7	WT	2 mM	35 mM CP, 300 U/ml CPK	2	8	0.3	5	15	37.0187	12.2143	35.2387	10.1399
3182018	22418R13	7	WT	2 mM	35 mM CP, 300 U/ml CPK	2	8	0.3	5	20	37.3501	9.1947	37.0941	10.6738
3182018	22418R13	7	WT	2 mM	35 mM CP, 300 U/ml CPK	2	8	0.3	5	25	39.9264	11.0584	38.6003	11.1072
3182018	22418R13	7	WT	2 mM	35 mM CP, 300 U/ml CPK	2	8	0.3	5	30	40.6524	10.6129	39.8763	11.4743
3182018	22418R13	7	WT	2 mM	35 mM CP, 300 U/ml CPK	2	8	0.3	5	35	41.7757	11.7978	40.9879	11.7942
3182018	22418R13	7	WT	2 mM	35 mM CP, 300 U/ml CPK	2	8	0.3	5	40	41.6517	10.0733	41.9758	12.0785
3182018	22418R13	7	WT	2 mM	35 mM CP, 300 U/ml CPK	2	8	0.3	5	45	44.6162	10.9744	42.867	12.3349
3182018	22418R13	7	WT	2 mM	35 mM CP, 300 U/ml CPK	2	8	0.3	5	55	43.542	12.7606	44.4292	12.7844
3182018	22418R13	7	WT	2 mM	35 mM CP, 300 U/ml CPK	2	8	0.3	5	65	45.6748	12.3147	45.7729	13.1711
3182018	22418R13	7	WT	2 mM	35 mM CP, 300 U/ml CPK	2	8	0.3	5	75	46.181	13.7019	46.9563	13.5116
3182018	22418R13	7	WT	2 mM	35 mM CP, 300 U/ml CPK	2	8	0.3	5	85	48.0489	12.9309	48.0164	13.8166
3182018	22418R13	7	WT	2 mM	35 mM CP, 300 U/ml CPK	2	8	0.3	5	100	47.988	13.4546	49.4287	14.223
3182018	22418R13	7	WT	2 mM	35 mM CP, 300 U/ml CPK	2	8	0.3	5	115	51.6025	14.9294	50.6764	14.582
3182018	22418R13	7	WT	2 mM	35 mM CP, 300 U/ml CPK	2	8	0.3	5	130	51.073	16.3344	51.7968	14.9044
3182018	22418R13	7	WT	2 mM	35 mM CP, 300 U/ml CPK	2	8	0.3	5	150	52.8165	15.9088	53.1359	15.2898
3182018	22418R13	7	WT	2 mM	35 mM CP, 300 U/ml CPK	2	8	0.3	5	175	53.5337	16.9146	54.6172	15.716
3182018	22418R13	7	WT	2 mM	35 mM CP, 300 U/ml CPK	2	8	0.3	5	200	55.1963	17.4667	55.9336	16.0948
3182018	22418R13	7	WT	2 mM	35 mM CP, 300 U/ml CPK	2	8	0.3	5	225	56.7584	18.4651	57.1212	16.4365
3182018	22418R13	7	WT	2 mM	35 mM CP, 300 U/ml CPK	2	8	0.3	5	250	58.265	18.4705	58.2048	16.7483
3182018	22418R13	9	WT	5 mM	35 mM CP, 300 U/ml CPK	2	8	0.3	5	12	32.4265	9.2883	35.4585	10.3139
3182018	22418R13	9	WT	5 mM	35 mM CP, 300 U/ml CPK	2	8	0.3	5	15	41.857	10.6676	36.9133	10.7371
3182018	22418R13	9	WT	5 mM	35 mM CP, 300 U/ml CPK	2	8	0.3	5	20	40.2135	11.4704	38.8774	11.3084
3182018	22418R13	9	WT	5 mM	35 mM CP, 300 U/ml CPK	2	8	0.3	5	25	41.4239	11.2702	40.4726	11.7724
3182018	22418R13	9	WT	5 mM	35 mM CP, 300 U/ml CPK	2	8	0.3	5	30	41.9797	11.2874	41.8244	12.1656
3182018	22418R13	9	WT	5 mM	35 mM CP, 300 U/ml CPK	2	8	0.3	5	35	44.1211	12.7032	43.0025	12.5083
3182018	22418R13	9	WT	5 mM	35 mM CP, 300 U/ml CPK	2	8	0.3	5	40	45.594	12.8193	44.0498	12.8129
3182018	22418R13	9	WT	5 mM	35 mM CP, 300 U/ml CPK	2	8	0.3	5	45	45.1866	12.8938	44.9948	13.0878
3182018	22418R13	9	WT	5 mM	35 mM CP, 300 U/ml CPK	2	8	0.3	5	55	45.7287	12.8869	46.6516	13.5697
3182018	22418R13	9	WT	5 mM	35 mM CP, 300 U/ml CPK	2	8	0.3	5	65	46.9556	12.9539	48.0774	13.9844
3182018	22418R13	9	WT	5 mM	35 mM CP, 300 U/ml CPK	2	8	0.3	5	75	49.0501	13.9427	49.3333	14.3497
3182018	22418R13	9	WT	5 mM	35 mM CP, 300 U/ml CPK	2	8	0.3	5	85	50.4931	13.774	50.4586	14.677
3182018	22418R13	9	WT	5 mM	35 mM CP, 300 U/ml CPK	2	8	0.3	5	100	51.7294	15.9092	51.9582	15.1132
3182018	22418R13	9	WT	5 mM	35 mM CP, 300 U/ml CPK	2	8	0.3	5	115	52.4228	13.5974	53.2834	15.4987
3182018	22418R13	9	WT	5 mM	35 mM CP, 300 U/ml CPK	2	8	0.3	5	130	54.2689	16.0892	54.4737	15.8449
3182018	22418R13	9	WT	5 mM	35 mM CP, 300 U/ml CPK	2	8	0.3	5	150	54.7439	16.2895	55.8967	16.2588
3182018	22418R13	9	WT	5 mM	35 mM CP, 300 U/ml CPK	2	8	0.3	5	175	56.3089	17.7195	57.4712	16.7168
3182018	22418R13	9	WT	5 mM	35 mM CP, 300 U/ml CPK	2	8	0.3	5	200	58.0622	18.0792	58.8709	17.124
3182018	22418R13	9	WT	5 mM	35 mM CP, 300 U/ml CPK	2	8	0.3	5	225	60.1358	19.8009	60.1338	17.4913
3182018	22418R13	9	WT	5 mM	35 mM CP, 300 U/ml CPK	2	8	0.3	5	250	61.7081	19.5354	61.2864	17.8266
3182018
3182018	22418R14	1	WT	0 mM	35 mM CP, 300 U/ml CPK	2	8	0.3	5	12	66.1187	16.9852	63.0305	16.3555
3182018	22418R14	1	WT	0 mM	35 mM CP, 300 U/ml CPK	2	8	0.3	5	15	65.7423	14.6781	65.3453	16.9562
3182018	22418R14	1	WT	0 mM	35 mM CP, 300 U/ml CPK	2	8	0.3	5	20	72.1216	17.3971	68.4555	17.7632
3182018	22418R14	1	WT	0 mM	35 mM CP, 300 U/ml CPK	2	8	0.3	5	25	71.7842	16.8228	70.9695	18.4156
3182018	22418R14	1	WT	0 mM	35 mM CP, 300 U/ml CPK	2	8	0.3	5	30	74.3862	16.6109	73.092	18.9663
3182018	22418R14	1	WT	0 mM	35 mM CP, 300 U/ml CPK	2	8	0.3	5	35	76.1595	17.8613	74.936	19.4448
3182018	22418R14	1	WT	0 mM	35 mM CP, 300 U/ml CPK	2	8	0.3	5	40	76.1508	18.4085	76.5709	19.8691
3182018	22418R14	1	WT	0 mM	35 mM CP, 300 U/ml CPK	2	8	0.3	5	45	78.2373	17.5973	78.0425	20.2509
3182018	22418R14	1	WT	0 mM	35 mM CP, 300 U/ml CPK	2	8	0.3	5	55	80.6436	19.6772	80.6153	20.9185
3182018	22418R14	1	WT	0 mM	35 mM CP, 300 U/ml CPK	2	8	0.3	5	65	83.1695	20.3022	82.8216	21.491
3182018	22418R14	1	WT	0 mM	35 mM CP, 300 U/ml CPK	2	8	0.3	5	75	84.1472	21.6481	84.7595	21.9939
3182018	22418R14	1	WT	0 mM	35 mM CP, 300 U/ml CPK	2	8	0.3	5	85	85.5743	22.0394	86.4917	22.4434
3182018	22418R14	1	WT	0 mM	35 mM CP, 300 U/ml CPK	2	8	0.3	5	100	87.9214	23.1834	88.7937	23.0407
3182018	22418R14	1	WT	0 mM	35 mM CP, 300 U/ml CPK	2	8	0.3	5	115	89.0884	25.001	90.8224	23.5671
3182018	22418R14	1	WT	0 mM	35 mM CP, 300 U/ml CPK	2	8	0.3	5	130	90.9445	24.4542	92.6401	24.0388
3182018	22418R14	1	WT	0 mM	35 mM CP, 300 U/ml CPK	2	8	0.3	5	150	93.7604	27.1193	94.8077	24.6013
3182018	22418R14	1	WT	0 mM	35 mM CP, 300 U/ml CPK	2	8	0.3	5	175	95.297	27.823	97.1996	25.2219
3182018	22418R14	1	WT	0 mM	35 mM CP, 300 U/ml CPK	2	8	0.3	5	200	98.5124	29.6097	99.3202	25.7722
3182018	22418R14	1	WT	0 mM	35 mM CP, 300 U/ml CPK	2	8	0.3	5	225	100.816	30.9693	101.229	26.2675
3182018	22418R14	1	WT	0 mM	35 mM CP, 300 U/ml CPK	2	8	0.3	5	250	103.444	31.8768	102.968	26.7187
3182018	22418R14	3	WT	0.5 mM	35 mM CP, 300 U/ml CPK	2	8	0.3	5	12	63.4303	16.2746	62.7489	16.4228
3182018	22418R14	3	WT	0.5 mM	35 mM CP, 300 U/ml CPK	2	8	0.3	5	15	63.8735	15.5341	65.0727	17.031
3182018	22418R14	3	WT	0.5 mM	35 mM CP, 300 U/ml CPK	2	8	0.3	5	20	68.7794	17.0652	68.1961	17.8485
3182018	22418R14	3	WT	0.5 mM	35 mM CP, 300 U/ml CPK	2	8	0.3	5	25	72.9755	16.9148	70.7216	18.5095
3182018	22418R14	3	WT	0.5 mM	35 mM CP, 300 U/ml CPK	2	8	0.3	5	30	75.4912	18.1662	72.8544	19.0677
3182018	22418R14	3	WT	0.5 mM	35 mM CP, 300 U/ml CPK	2	8	0.3	5	35	75.5895	17.5592	74.7077	19.5527
3182018	22418R14	3	WT	0.5 mM	35 mM CP, 300 U/ml CPK	2	8	0.3	5	40	77.3567	17.7986	76.3512	19.9829
3182018	22418R14	3	WT	0.5 mM	35 mM CP, 300 U/ml CPK	2	8	0.3	5	45	79.1965	17.9758	77.8309	20.3701
3182018	22418R14	3	WT	0.5 mM	35 mM CP, 300 U/ml CPK	2	8	0.3	5	55	80.8383	20.0586	80.4182	21.0473
3182018	22418R14	3	WT	0.5 mM	35 mM CP, 300 U/ml CPK	2	8	0.3	5	65	82.8125	20.0733	82.6375	21.6281
3182018	22418R14	3	WT	0.5 mM	35 mM CP, 300 U/ml CPK	2	8	0.3	5	75	83.7093	20.6123	84.5873	22.1384
3182018	22418R14	3	WT	0.5 mM	35 mM CP, 300 U/ml CPK	2	8	0.3	5	85	86.0105	21.1239	86.3303	22.5946
3182018	22418R14	3	WT	0.5 mM	35 mM CP, 300 U/ml CPK	2	8	0.3	5	100	87.7407	23.1276	88.6473	23.201
3182018	22418R14	3	WT	0.5 mM	35 mM CP, 300 U/ml CPK	2	8	0.3	5	115	89.3016	23.6746	90.6895	23.7355
3182018	22418R14	3	WT	0.5 mM	35 mM CP, 300 U/ml CPK	2	8	0.3	5	130	90.9787	25.4225	92.5196	24.2145
3182018	22418R14	3	WT	0.5 mM	35 mM CP, 300 U/ml CPK	2	8	0.3	5	150	93.9974	27.0067	94.7026	24.7858
3182018	22418R14	3	WT	0.5 mM	35 mM CP, 300 U/ml CPK	2	8	0.3	5	175	96.0365	28.1689	97.1117	25.4164
3182018	22418R14	3	WT	0.5 mM	35 mM CP, 300 U/ml CPK	2	8	0.3	5	200	98.0032	30.1046	99.2481	25.9755
3182018	22418R14	3	WT	0.5 mM	35 mM CP, 300 U/ml CPK	2	8	0.3	5	225	101.299	31.6154	101.171	26.4789
3182018	22418R14	3	WT	0.5 mM	35 mM CP, 300 U/ml CPK	2	8	0.3	5	250	102.828	31.5173	102.924	26.9375
3182018	22418R14	5	WT	1 mM	35 mM CP, 300 U/ml CPK	2	8	0.3	5	12	67.317	16.1967	62.4421	16.3506
3182018	22418R14	5	WT	1 mM	35 mM CP, 300 U/ml CPK	2	8	0.3	5	15	66.3958	15.7371	64.7556	16.9564
3182018	22418R14	5	WT	1 mM	35 mM CP, 300 U/ml CPK	2	8	0.3	5	20	68.8633	16.5223	67.8653	17.7707
3182018	22418R14	5	WT	1 mM	35 mM CP, 300 U/ml CPK	2	8	0.3	5	25	72.6444	16.9108	70.3798	18.4291
3182018	22418R14	5	WT	1 mM	35 mM CP, 300 U/ml CPK	2	8	0.3	5	30	73.7063	17.0048	72.5032	18.9852
3182018	22418R14	5	WT	1 mM	35 mM CP, 300 U/ml CPK	2	8	0.3	5	35	75.6169	16.9404	74.3485	19.4684
3182018	22418R14	5	WT	1 mM	35 mM CP, 300 U/ml CPK	2	8	0.3	5	40	76.7693	18.3879	75.9849	19.8969
3182018	22418R14	5	WT	1 mM	35 mM CP, 300 U/ml CPK	2	8	0.3	5	45	77.0075	18.3795	77.4582	20.2826
3182018	22418R14	5	WT	1 mM	35 mM CP, 300 U/ml CPK	2	8	0.3	5	55	79.5823	20.1456	80.0343	20.9572
3182018	22418R14	5	WT	1 mM	35 mM CP, 300 U/ml CPK	2	8	0.3	5	65	81.9479	20.4227	82.2442	21.5359
3182018	22418R14	5	WT	1 mM	35 mM CP, 300 U/ml CPK	2	8	0.3	5	75	84.0843	21.5923	84.1856	22.0442
3182018	22418R14	5	WT	1 mM	35 mM CP, 300 U/ml CPK	2	8	0.3	5	85	84.7202	21.7712	85.9212	22.4987
3182018	22418R14	5	WT	1 mM	35 mM CP, 300 U/ml CPK	2	8	0.3	5	100	87.3974	22.5315	88.2283	23.1028
3182018	22418R14	5	WT	1 mM	35 mM CP, 300 U/ml CPK	2	8	0.3	5	115	88.7919	25.0588	90.2618	23.6353
3182018	22418R14	5	WT	1 mM	35 mM CP, 300 U/ml CPK	2	8	0.3	5	130	90.0771	25.1998	92.0842	24.1125
3182018	22418R14	5	WT	1 mM	35 mM CP, 300 U/ml CPK	2	8	0.3	5	150	92.1156	26.7565	94.2579	24.6817
3182018	22418R14	5	WT	1 mM	35 mM CP, 300 U/ml CPK	2	8	0.3	5	175	94.5243	29.0227	96.6568	25.3099
3182018	22418R14	5	WT	1 mM	35 mM CP, 300 U/ml CPK	2	8	0.3	5	200	97.9142	29.9617	98.7842	25.8669
3182018	22418R14	5	WT	1 mM	35 mM CP, 300 U/ml CPK	2	8	0.3	5	225	100.04	30.9067	100.7	26.3685
3182018	22418R14	5	WT	1 mM	35 mM CP, 300 U/ml CPK	2	8	0.3	5	250	103.42	31.4002	102.444	26.8253
3182018	22418R14	7	WT	2 mM	35 mM CP, 300 U/ml CPK	2	8	0.3	5	12	66.3306	16.8218	62.0131	16.5812
3182018	22418R14	7	WT	2 mM	35 mM CP, 300 U/ml CPK	2	8	0.3	5	15	64.2634	16.2243	64.358	17.2082
3182018	22418R14	7	WT	2 mM	35 mM CP, 300 U/ml CPK	2	8	0.3	5	20	68.2283	16.4755	67.5124	18.0516
3182018	22418R14	7	WT	2 mM	35 mM CP, 300 U/ml CPK	2	8	0.3	5	25	72.4986	17.3287	70.0652	18.7342
3182018	22418R14	7	WT	2 mM	35 mM CP, 300 U/ml CPK	2	8	0.3	5	30	73.3197	17.5259	72.2225	19.311
3182018	22418R14	7	WT	2 mM	35 mM CP, 300 U/ml CPK	2	8	0.3	5	35	75.4263	17.9766	74.0982	19.8125
3182018	22418R14	7	WT	2 mM	35 mM CP, 300 U/ml CPK	2	8	0.3	5	40	77.2899	18.0561	75.7624	20.2575
3182018	22418R14	7	WT	2 mM	35 mM CP, 300 U/ml CPK	2	8	0.3	5	45	78.1423	19.4361	77.2612	20.6583
3182018	22418R14	7	WT	2 mM	35 mM CP, 300 U/ml CPK	2	8	0.3	5	55	79.7898	20.1963	79.8836	21.3594
3182018	22418R14	7	WT	2 mM	35 mM CP, 300 U/ml CPK	2	8	0.3	5	65	81.4638	19.1839	82.1343	21.9613
3182018	22418R14	7	WT	2 mM	35 mM CP, 300 U/ml CPK	2	8	0.3	5	75	83.7496	22.9077	84.1127	22.4902
3182018	22418R14	7	WT	2 mM	35 mM CP, 300 U/ml CPK	2	8	0.3	5	85	85.3001	22.7948	85.8822	22.9634
3182018	22418R14	7	WT	2 mM	35 mM CP, 300 U/ml CPK	2	8	0.3	5	100	86.5936	23.5999	88.2354	23.5926
3182018	22418R14	7	WT	2 mM	35 mM CP, 300 U/ml CPK	2	8	0.3	5	115	89.847	25.409	90.3106	24.1474
3182018	22418R14	7	WT	2 mM	35 mM CP, 300 U/ml CPK	2	8	0.3	5	130	90.7512	25.875	92.1711	24.6449
3182018	22418R14	7	WT	2 mM	35 mM CP, 300 U/ml CPK	2	8	0.3	5	150	92.4331	27.5608	94.3913	25.2386
3182018	22418R14	7	WT	2 mM	35 mM CP, 300 U/ml CPK	2	8	0.3	5	175	94.6884	28.9888	96.8428	25.894
3182018	22418R14	7	WT	2 mM	35 mM CP, 300 U/ml CPK	2	8	0.3	5	200	97.7059	29.6623	99.0178	26.4756
3182018	22418R14	7	WT	2 mM	35 mM CP, 300 U/ml CPK	2	8	0.3	5	225	101.019	31.5475	100.977	26.9994
3182018	22418R14	7	WT	2 mM	35 mM CP, 300 U/ml CPK	2	8	0.3	5	250	102.418	32.3631	102.762	27.4767
3182018	22418R14	9	WT	5 mM	35 mM CP, 300 U/ml CPK	2	8	0.3	5	12	67.6151	17.76	62.2922	17.6046
3182018	22418R14	9	WT	5 mM	35 mM CP, 300 U/ml CPK	2	8	0.3	5	15	68.5373	18.0865	64.7779	18.3071
3182018	22418R14	9	WT	5 mM	35 mM CP, 300 U/ml CPK	2	8	0.3	5	20	72.1208	18.5004	68.1293	19.2542
3182018	22418R14	9	WT	5 mM	35 mM CP, 300 U/ml CPK	2	8	0.3	5	25	73.0971	19.7185	70.8478	20.0225
3182018	22418R14	9	WT	5 mM	35 mM CP, 300 U/ml CPK	2	8	0.3	5	30	74.3157	17.9325	73.1494	20.673
3182018	22418R14	9	WT	5 mM	35 mM CP, 300 U/ml CPK	2	8	0.3	5	35	75.6501	19.8234	75.1535	21.2394
3182018	22418R14	9	WT	5 mM	35 mM CP, 300 U/ml CPK	2	8	0.3	5	40	77.2826	21.0076	76.9339	21.7425
3182018	22418R14	9	WT	5 mM	35 mM CP, 300 U/ml CPK	2	8	0.3	5	45	79.9154	21.3539	78.5393	22.1963
3182018	22418R14	9	WT	5 mM	35 mM CP, 300 U/ml CPK	2	8	0.3	5	55	82.5918	21.242	81.352	22.9912
3182018	22418R14	9	WT	5 mM	35 mM CP, 300 U/ml CPK	2	8	0.3	5	65	84.0901	23.1512	83.7702	23.6746
3182018	22418R14	9	WT	5 mM	35 mM CP, 300 U/ml CPK	2	8	0.3	5	75	84.5129	23.2064	85.8988	24.2761
3182018	22418R14	9	WT	5 mM	35 mM CP, 300 U/ml CPK	2	8	0.3	5	85	86.4288	24.138	87.8048	24.8148
3182018	22418R14	9	WT	5 mM	35 mM CP, 300 U/ml CPK	2	8	0.3	5	100	89.058	25.5954	90.343	25.5321
3182018	22418R14	9	WT	5 mM	35 mM CP, 300 U/ml CPK	2	8	0.3	5	115	90.3448	27.7971	92.5843	26.1656
3182018	22418R14	9	WT	5 mM	35 mM CP, 300 U/ml CPK	2	8	0.3	5	130	92.0871	27.7051	94.5962	26.7341
3182018	22418R14	9	WT	5 mM	35 mM CP, 300 U/ml CPK	2	8	0.3	5	150	93.862	28.3549	96.9998	27.4134
3182018	22418R14	9	WT	5 mM	35 mM CP, 300 U/ml CPK	2	8	0.3	5	175	97.6301	30.7526	99.6574	28.1645
3182018	22418R14	9	WT	5 mM	35 mM CP, 300 U/ml CPK	2	8	0.3	5	200	99.8991	32.163	102.018	28.8317
3182018	22418R14	9	WT	5 mM	35 mM CP, 300 U/ml CPK	2	8	0.3	5	225	102.717	34.7088	104.147	29.4334
3182018	22418R14	9	WT	5 mM	35 mM CP, 300 U/ml CPK	2	8	0.3	5	250	105.415	34.5909	106.089	29.9822
3182018
3182018	22418R15	1	WT	0 mM	35 mM CP, 300 U/ml CPK	2	8	0.3	5	12	67.2652	10.667	65.0661	13.0653
3182018	22418R15	1	WT	0 mM	35 mM CP, 300 U/ml CPK	2	8	0.3	5	15	69.2716	12.4333	66.9238	13.4384
3182018	22418R15	1	WT	0 mM	35 mM CP, 300 U/ml CPK	2	8	0.3	5	20	70.9079	12.3495	69.3972	13.935
3182018	22418R15	1	WT	0 mM	35 mM CP, 300 U/ml CPK	2	8	0.3	5	25	72.6538	12.1604	71.3786	14.3329
3182018	22418R15	1	WT	0 mM	35 mM CP, 300 U/ml CPK	2	8	0.3	5	30	73.3641	11.9578	73.0394	14.6664
3182018	22418R15	1	WT	0 mM	35 mM CP, 300 U/ml CPK	2	8	0.3	5	35	75.2004	14.1116	74.4737	14.9544
3182018	22418R15	1	WT	0 mM	35 mM CP, 300 U/ml CPK	2	8	0.3	5	40	74.9255	12.5128	75.7389	15.2084
3182018	22418R15	1	WT	0 mM	35 mM CP, 300 U/ml CPK	2	8	0.3	5	45	76.8917	13.4887	76.8727	15.4361
3182018	22418R15	1	WT	0 mM	35 mM CP, 300 U/ml CPK	2	8	0.3	5	55	79.1709	15.237	78.8436	15.8319
3182018	22418R15	1	WT	0 mM	35 mM CP, 300 U/ml CPK	2	8	0.3	5	65	79.8347	16.0075	80.5229	16.1691
3182018	22418R15	1	WT	0 mM	35 mM CP, 300 U/ml CPK	2	8	0.3	5	75	81.3439	16.784	81.9898	16.4636
3182018	22418R15	1	WT	0 mM	35 mM CP, 300 U/ml CPK	2	8	0.3	5	85	81.747	16.2547	83.2947	16.7256
3182018	22418R15	1	WT	0 mM	35 mM CP, 300 U/ml CPK	2	8	0.3	5	100	84.0162	17.3998	85.0201	17.0721
3182018	22418R15	1	WT	0 mM	35 mM CP, 300 U/ml CPK	2	8	0.3	5	115	85.8949	19.5925	86.5324	17.3758
3182018	22418R15	1	WT	0 mM	35 mM CP, 300 U/ml CPK	2	8	0.3	5	130	87.6739	19.7456	87.8812	17.6466
3182018	22418R15	1	WT	0 mM	35 mM CP, 300 U/ml CPK	2	8	0.3	5	150	89.111	20.4948	89.4821	17.9681
3182018	22418R15	1	WT	0 mM	35 mM CP, 300 U/ml CPK	2	8	0.3	5	175	90.6717	21.5223	91.2393	18.3209
3182018	22418R15	1	WT	0 mM	35 mM CP, 300 U/ml CPK	2	8	0.3	5	200	91.9016	23.0174	92.7894	18.6322
3182018	22418R15	1	WT	0 mM	35 mM CP, 300 U/ml CPK	2	8	0.3	5	225	93.3833	24.5312	94.1784	18.9111
3182018	22418R15	1	WT	0 mM	35 mM CP, 300 U/ml CPK	2	8	0.3	5	250	95.4173	25.9439	95.4386	19.1642
3182018	22418R15	3	WT	0.5 mM	35 mM CP, 300 U/ml CPK	2	8	0.3	5	12	69.5115	11.7684	66.1189	13.0186
3182018	22418R15	3	WT	0.5 mM	35 mM CP, 300 U/ml CPK	2	8	0.3	5	15	68.3381	12.0439	67.9704	13.3831
3182018	22418R15	3	WT	0.5 mM	35 mM CP, 300 U/ml CPK	2	8	0.3	5	20	71.9337	12.2422	70.434	13.8682
3182018	22418R15	3	WT	0.5 mM	35 mM CP, 300 U/ml CPK	2	8	0.3	5	25	74.2324	12.1818	72.4064	14.2566
3182018	22418R15	3	WT	0.5 mM	35 mM CP, 300 U/ml CPK	2	8	0.3	5	30	73.7383	12.076	74.0588	14.5819
3182018	22418R15	3	WT	0.5 mM	35 mM CP, 300 U/ml CPK	2	8	0.3	5	35	76.214	12.8249	75.4853	14.8628
3182018	22418R15	3	WT	0.5 mM	35 mM CP, 300 U/ml CPK	2	8	0.3	5	40	76.658	13.2646	76.7431	15.1105
3182018	22418R15	3	WT	0.5 mM	35 mM CP, 300 U/ml CPK	2	8	0.3	5	45	77.2776	13.371	77.8701	15.3323
3182018	22418R15	3	WT	0.5 mM	35 mM CP, 300 U/ml CPK	2	8	0.3	5	55	79.034	14.842	79.8283	15.7179
3182018	22418R15	3	WT	0.5 mM	35 mM CP, 300 U/ml CPK	2	8	0.3	5	65	81.4703	15.0685	81.4959	16.0463
3182018	22418R15	3	WT	0.5 mM	35 mM CP, 300 U/ml CPK	2	8	0.3	5	75	81.8288	16.3973	82.9521	16.333
3182018	22418R15	3	WT	0.5 mM	35 mM CP, 300 U/ml CPK	2	8	0.3	5	85	83.1037	16.3462	84.2471	16.588
3182018	22418R15	3	WT	0.5 mM	35 mM CP, 300 U/ml CPK	2	8	0.3	5	100	85.5876	17.6286	85.9589	16.925
3182018	22418R15	3	WT	0.5 mM	35 mM CP, 300 U/ml CPK	2	8	0.3	5	115	87.4259	17.4952	87.4587	17.2203
3182018	22418R15	3	WT	0.5 mM	35 mM CP, 300 U/ml CPK	2	8	0.3	5	130	88.4818	19.014	88.7959	17.4836
3182018	22418R15	3	WT	0.5 mM	35 mM CP, 300 U/ml CPK	2	8	0.3	5	150	90.3339	20.2961	90.3825	17.796
3182018	22418R15	3	WT	0.5 mM	35 mM CP, 300 U/ml CPK	2	8	0.3	5	175	91.7458	21.7061	92.1235	18.1388
3182018	22418R15	3	WT	0.5 mM	35 mM CP, 300 U/ml CPK	2	8	0.3	5	200	93.0923	22.7839	93.6586	18.441
3182018	22418R15	3	WT	0.5 mM	35 mM CP, 300 U/ml CPK	2	8	0.3	5	225	94.1969	23.8333	95.0339	18.7118
3182018	22418R15	3	WT	0.5 mM	35 mM CP, 300 U/ml CPK	2	8	0.3	5	250	95.6102	26.3588	96.2812	18.9574
3182018	22418R15	5	WT	1 mM	35 mM CP, 300 U/ml CPK	2	8	0.3	5	12	65.4777	10.803	65.7481	12.8991
3182018	22418R15	5	WT	1 mM	35 mM CP, 300 U/ml CPK	2	8	0.3	5	15	69.9816	11.489	67.5827	13.259
3182018	22418R15	5	WT	1 mM	35 mM CP, 300 U/ml CPK	2	8	0.3	5	20	71.1402	10.9515	70.0236	13.7379
3182018	22418R15	5	WT	1 mM	35 mM CP, 300 U/ml CPK	2	8	0.3	5	25	72.5747	12.1822	71.9775	14.1212
3182018	22418R15	5	WT	1 mM	35 mM CP, 300 U/ml CPK	2	8	0.3	5	30	74.1733	12.3375	73.6143	14.4424
3182018	22418R15	5	WT	1 mM	35 mM CP, 300 U/ml CPK	2	8	0.3	5	35	75.1459	12.7602	75.0272	14.7196
3182018	22418R15	5	WT	1 mM	35 mM CP, 300 U/ml CPK	2	8	0.3	5	40	76.7234	13.64	76.273	14.964
3182018	22418R15	5	WT	1 mM	35 mM CP, 300 U/ml CPK	2	8	0.3	5	45	77.6742	13.3592	77.3891	15.1829
3182018	22418R15	5	WT	1 mM	35 mM CP, 300 U/ml CPK	2	8	0.3	5	55	78.6507	14.265	79.3283	15.5634
3182018	22418R15	5	WT	1 mM	35 mM CP, 300 U/ml CPK	2	8	0.3	5	65	81.3398	14.8277	80.9796	15.8874
3182018	22418R15	5	WT	1 mM	35 mM CP, 300 U/ml CPK	2	8	0.3	5	75	82.4336	16.3967	82.4215	16.1702
3182018	22418R15	5	WT	1 mM	35 mM CP, 300 U/ml CPK	2	8	0.3	5	85	84.3918	16.1326	83.7037	16.4218
3182018	22418R15	5	WT	1 mM	35 mM CP, 300 U/ml CPK	2	8	0.3	5	100	85.2941	17.364	85.3984	16.7543
3182018	22418R15	5	WT	1 mM	35 mM CP, 300 U/ml CPK	2	8	0.3	5	115	85.3629	17.7348	86.8831	17.0456
3182018	22418R15	5	WT	1 mM	35 mM CP, 300 U/ml CPK	2	8	0.3	5	130	87.3854	18.9409	88.2069	17.3053
3182018	22418R15	5	WT	1 mM	35 mM CP, 300 U/ml CPK	2	8	0.3	5	150	89.2171	20.2691	89.7774	17.6134
3182018	22418R15	5	WT	1 mM	35 mM CP, 300 U/ml CPK	2	8	0.3	5	175	91.0143	21.7277	91.5006	17.9515
3182018	22418R15	5	WT	1 mM	35 mM CP, 300 U/ml CPK	2	8	0.3	5	200	92.5895	23.3043	93.02	18.2495
3182018	22418R15	5	WT	1 mM	35 mM CP, 300 U/ml CPK	2	8	0.3	5	225	93.5007	25.2254	94.3811	18.5166
3182018	22418R15	5	WT	1 mM	35 mM CP, 300 U/ml CPK	2	8	0.3	5	250	95.1453	25.9815	95.6155	18.7588
3182018	22418R15	7	WT	2 mM	35 mM CP, 300 U/ml CPK	2	8	0.3	5	12	65.7641	11.9241	65.0317	12.9419
3182018	22418R15	7	WT	2 mM	35 mM CP, 300 U/ml CPK	2	8	0.3	5	15	66.8561	11.8117	66.8721	13.3081
3182018	22418R15	7	WT	2 mM	35 mM CP, 300 U/ml CPK	2	8	0.3	5	20	70.3187	11.2251	69.3217	13.7956
3182018	22418R15	7	WT	2 mM	35 mM CP, 300 U/ml CPK	2	8	0.3	5	25	72.4844	12.683	71.2835	14.186
3182018	22418R15	7	WT	2 mM	35 mM CP, 300 U/ml CPK	2	8	0.3	5	30	73.635	12.8723	72.9275	14.5132
3182018	22418R15	7	WT	2 mM	35 mM CP, 300 U/ml CPK	2	8	0.3	5	35	75.3166	13.5294	74.347	14.7957
3182018	22418R15	7	WT	2 mM	35 mM CP, 300 U/ml CPK	2	8	0.3	5	40	75.8227	13.3555	75.599	15.0449
3182018	22418R15	7	WT	2 mM	35 mM CP, 300 U/ml CPK	2	8	0.3	5	45	77.3672	14.052	76.7208	15.2681
3182018	22418R15	7	WT	2 mM	35 mM CP, 300 U/ml CPK	2	8	0.3	5	55	78.9709	14.5137	78.6705	15.6561
3182018	22418R15	7	WT	2 mM	35 mM CP, 300 U/ml CPK	2	8	0.3	5	65	80.2069	15.3745	80.3313	15.9866
3182018	22418R15	7	WT	2 mM	35 mM CP, 300 U/ml CPK	2	8	0.3	5	75	81.0946	16.4685	81.7819	16.2753
3182018	22418R15	7	WT	2 mM	35 mM CP, 300 U/ml CPK	2	8	0.3	5	85	83.2614	17.0406	83.0721	16.5321
3182018	22418R15	7	WT	2 mM	35 mM CP, 300 U/ml CPK	2	8	0.3	5	100	84.131	17.6691	84.7777	16.8715
3182018	22418R15	7	WT	2 mM	35 mM CP, 300 U/ml CPK	2	8	0.3	5	115	86.5382	18.8081	86.2726	17.169
3182018	22418R15	7	WT	2 mM	35 mM CP, 300 U/ml CPK	2	8	0.3	5	130	86.751	19.0769	87.6055	17.4343
3182018	22418R15	7	WT	2 mM	35 mM CP, 300 U/ml CPK	2	8	0.3	5	150	88.6827	20.968	89.1874	17.7491
3182018	22418R15	7	WT	2 mM	35 mM CP, 300 U/ml CPK	2	8	0.3	5	175	90.4573	21.271	90.9235	18.0946
3182018	22418R15	7	WT	2 mM	35 mM CP, 300 U/ml CPK	2	8	0.3	5	200	91.6707	22.512	92.4546	18.3993
3182018	22418R15	7	WT	2 mM	35 mM CP, 300 U/ml CPK	2	8	0.3	5	225	92.7903	23.8052	93.8265	18.6723
3182018	22418R15	7	WT	2 mM	35 mM CP, 300 U/ml CPK	2	8	0.3	5	250	94.2589	25.5295	95.0709	18.9199
3182018	22418R15	9	WT	5 mM	35 mM CP, 300 U/ml CPK	2	8	0.3	5	12	61.8189	13.6635	63.435	14.2712
3182018	22418R15	9	WT	5 mM	35 mM CP, 300 U/ml CPK	2	8	0.3	5	15	67.5395	13.8803	65.4608	14.7269
3182018	22418R15	9	WT	5 mM	35 mM CP, 300 U/ml CPK	2	8	0.3	5	20	70.2715	13.4909	68.1683	15.336
3182018	22418R15	9	WT	5 mM	35 mM CP, 300 U/ml CPK	2	8	0.3	5	25	71.6458	13.5038	70.3452	15.8258
3182018	22418R15	9	WT	5 mM	35 mM CP, 300 U/ml CPK	2	8	0.3	5	30	73.5796	14.9507	72.1754	16.2375
3182018	22418R15	9	WT	5 mM	35 mM CP, 300 U/ml CPK	2	8	0.3	5	35	74.8608	14.4021	73.76	16.594
3182018	22418R15	9	WT	5 mM	35 mM CP, 300 U/ml CPK	2	8	0.3	5	40	76.0708	16.2006	75.1606	16.9091
3182018	22418R15	9	WT	5 mM	35 mM CP, 300 U/ml CPK	2	8	0.3	5	45	76.794	16.1354	76.4182	17.192
3182018	22418R15	9	WT	5 mM	35 mM CP, 300 U/ml CPK	2	8	0.3	5	55	78.7277	16.4841	78.6093	17.685
3182018	22418R15	9	WT	5 mM	35 mM CP, 300 U/ml CPK	2	8	0.3	5	65	80.4775	17.0043	80.4812	18.1061
3182018	22418R15	9	WT	5 mM	35 mM CP, 300 U/ml CPK	2	8	0.3	5	75	82.7134	18.15	82.1202	18.4748
3182018	22418R15	9	WT	5 mM	35 mM CP, 300 U/ml CPK	2	8	0.3	5	85	83.0275	17.6989	83.581	18.8035
3182018	22418R15	9	WT	5 mM	35 mM CP, 300 U/ml CPK	2	8	0.3	5	100	85.0811	19.0559	85.5167	19.239
3182018	22418R15	9	WT	5 mM	35 mM CP, 300 U/ml CPK	2	8	0.3	5	115	87.0394	19.6526	87.2171	19.6215
3182018	22418R15	9	WT	5 mM	35 mM CP, 300 U/ml CPK	2	8	0.3	5	130	86.561	21.6256	88.7366	19.9633
3182018	22418R15	9	WT	5 mM	35 mM CP, 300 U/ml CPK	2	8	0.3	5	150	88.8278	22.2069	90.5437	20.3699
3182018	22418R15	9	WT	5 mM	35 mM CP, 300 U/ml CPK	2	8	0.3	5	175	91.2086	23.7288	92.5314	20.8171
3182018	22418R15	9	WT	5 mM	35 mM CP, 300 U/ml CPK	2	8	0.3	5	200	93.5175	24.8389	94.2886	21.2124
3182018	22418R15	9	WT	5 mM	35 mM CP, 300 U/ml CPK	2	8	0.3	5	225	95.8072	26.1768	95.8661	21.5673
3182018	22418R15	9	WT	5 mM	35 mM CP, 300 U/ml CPK	2	8	0.3	5	250	96.763	26.9947	97.2997	21.8898
3182018
3182018	22418R16	1	WT	0 mM	0 mM CP, No CPK	2	8	0.3	5	12	37.023	9.8696	34.3525	9.2066
3182018	22418R16	1	WT	0 mM	0 mM CP, No CPK	2	8	0.3	5	15	37.9101	9.6758	35.6544	9.5555
3182018	22418R16	1	WT	0 mM	0 mM CP, No CPK	2	8	0.3	5	20	39.6329	10.913	37.4059	10.025
3182018	22418R16	1	WT	0 mM	0 mM CP, No CPK	2	8	0.3	5	25	37.6251	8.4872	38.8235	10.4049
3182018	22418R16	1	WT	0 mM	0 mM CP, No CPK	2	8	0.3	5	30	40.0713	8.7375	40.0216	10.726
3182018	22418R16	1	WT	0 mM	0 mM CP, No CPK	2	8	0.3	5	35	41.0935	10.1739	41.0633	11.0052
3182018	22418R16	1	WT	0 mM	0 mM CP, No CPK	2	8	0.3	5	40	43.0742	9.9235	41.9877	11.2529
3182018	22418R16	1	WT	0 mM	0 mM CP, No CPK	2	8	0.3	5	45	42.7623	10.7496	42.8202	11.476
3182018	22418R16	1	WT	0 mM	0 mM CP, No CPK	2	8	0.3	5	55	44.2061	11.9412	44.2768	11.8664
3182018	22418R16	1	WT	0 mM	0 mM CP, No CPK	2	8	0.3	5	65	46.406	12.908	45.5272	12.2015
3182018	22418R16	1	WT	0 mM	0 mM CP, No CPK	2	8	0.3	5	75	46.396	12.3641	46.6263	12.4961
3182018	22418R16	1	WT	0 mM	0 mM CP, No CPK	2	8	0.3	5	85	46.5236	11.0026	47.6093	12.7595
3182018	22418R16	1	WT	0 mM	0 mM CP, No CPK	2	8	0.3	5	100	48.1118	13.6104	48.9168	13.1099
3182018	22418R16	1	WT	0 mM	0 mM CP, No CPK	2	8	0.3	5	115	49.7962	13.2852	50.0699	13.419
3182018	22418R16	1	WT	0 mM	0 mM CP, No CPK	2	8	0.3	5	130	50.4724	14.458	51.1037	13.696
3182018	22418R16	1	WT	0 mM	0 mM CP, No CPK	2	8	0.3	5	150	51.6322	15.0262	52.3374	14.0267
3182018	22418R16	1	WT	0 mM	0 mM CP, No CPK	2	8	0.3	5	175	53.3347	16.2776	53.6998	14.3918
3182018	22418R16	1	WT	0 mM	0 mM CP, No CPK	2	8	0.3	5	200	54.2331	17.2302	54.9085	14.7157
3182018	22418R16	1	WT	0 mM	0 mM CP, No CPK	2	8	0.3	5	225	54.4012	17.4321	55.9973	15.0075
3182018	22418R16	1	WT	0 mM	0 mM CP, No CPK	2	8	0.3	5	250	56.2775	17.7261	56.9895	15.2734
3182018	22418R16	3	WT	0.5 mM	0 mM CP, No CPK	2	8	0.3	5	12	37.6328	11.3574	36.0251	9.8264
3182018	22418R16	3	WT	0.5 mM	0 mM CP, No CPK	2	8	0.3	5	15	38.8035	10.7443	37.4139	10.2052
3182018	22418R16	3	WT	0.5 mM	0 mM CP, No CPK	2	8	0.3	5	20	37.5561	9.322	39.2838	10.7153
3182018	22418R16	3	WT	0.5 mM	0 mM CP, No CPK	2	8	0.3	5	25	43.1231	9.7173	40.7983	11.1284
3182018	22418R16	3	WT	0.5 mM	0 mM CP, No CPK	2	8	0.3	5	30	43.0666	10.2764	42.079	11.4777
3182018	22418R16	3	WT	0.5 mM	0 mM CP, No CPK	2	8	0.3	5	35	45.3774	11.1907	43.1931	11.7816
3182018	22418R16	3	WT	0.5 mM	0 mM CP, No CPK	2	8	0.3	5	40	44.2128	9.527	44.182	12.0513
3182018	22418R16	3	WT	0.5 mM	0 mM CP, No CPK	2	8	0.3	5	45	44.2458	10.8318	45.073	12.2944
3182018	22418R16	3	WT	0.5 mM	0 mM CP, No CPK	2	8	0.3	5	55	45.6077	11.9946	46.6327	12.7198
3182018	22418R16	3	WT	0.5 mM	0 mM CP, No CPK	2	8	0.3	5	65	48.6682	13.1336	47.9722	13.0852
3182018	22418R16	3	WT	0.5 mM	0 mM CP, No CPK	2	8	0.3	5	75	48.9159	13.3646	49.1502	13.4065
3182018	22418R16	3	WT	0.5 mM	0 mM CP, No CPK	2	8	0.3	5	85	50.1436	14.4727	50.2042	13.694
3182018	22418R16	3	WT	0.5 mM	0 mM CP, No CPK	2	8	0.3	5	100	52.2357	13.7357	51.6066	14.0765
3182018	22418R16	3	WT	0.5 mM	0 mM CP, No CPK	2	8	0.3	5	115	51.8583	15.2792	52.844	14.414
3182018	22418R16	3	WT	0.5 mM	0 mM CP, No CPK	2	8	0.3	5	130	53.0514	14.3061	53.9538	14.7167
3182018	22418R16	3	WT	0.5 mM	0 mM CP, No CPK	2	8	0.3	5	150	54.8288	15.9621	55.2786	15.0781
3182018	22418R16	3	WT	0.5 mM	0 mM CP, No CPK	2	8	0.3	5	175	55.7584	16.987	56.7422	15.4773
3182018	22418R16	3	WT	0.5 mM	0 mM CP, No CPK	2	8	0.3	5	200	56.9064	18.0446	58.0413	15.8317
3182018	22418R16	3	WT	0.5 mM	0 mM CP, No CPK	2	8	0.3	5	225	58.1239	18.1466	59.2119	16.151
3182018	22418R16	3	WT	0.5 mM	0 mM CP, No CPK	2	8	0.3	5	250	60.5553	18.5792	60.279	16.442
3182018	22418R16	5	WT	1 mM	0 mM CP, No CPK	2	8	0.3	5	12	40.2763	10.5499	38.5849	10.3852
3182018	22418R16	5	WT	1 mM	0 mM CP, No CPK	2	8	0.3	5	15	41.2561	10.7296	40.0533	10.7805
3182018	22418R16	5	WT	1 mM	0 mM CP, No CPK	2	8	0.3	5	20	46.4832	11.248	42.0292	11.3123
3182018	22418R16	5	WT	1 mM	0 mM CP, No CPK	2	8	0.3	5	25	44.6432	10.9292	43.6287	11.7428
3182018	22418R16	5	WT	1 mM	0 mM CP, No CPK	2	8	0.3	5	30	45.0694	12.0766	44.9806	12.1067
3182018	22418R16	5	WT	1 mM	0 mM CP, No CPK	2	8	0.3	5	35	48.6592	11.7888	46.1563	12.4231
3182018	22418R16	5	WT	1 mM	0 mM CP, No CPK	2	8	0.3	5	40	47.1953	12.1278	47.1996	12.7039
3182018	22418R16	5	WT	1 mM	0 mM CP, No CPK	2	8	0.3	5	45	49.1447	11.8702	48.1393	12.9568
3182018	22418R16	5	WT	1 mM	0 mM CP, No CPK	2	8	0.3	5	55	49.2728	11.6988	49.7837	13.3994
3182018	22418R16	5	WT	1 mM	0 mM CP, No CPK	2	8	0.3	5	65	50.5473	11.0862	51.1954	13.7794
3182018	22418R16	5	WT	1 mM	0 mM CP, No CPK	2	8	0.3	5	75	53.4496	14.9518	52.4364	14.1134
3182018	22418R16	5	WT	1 mM	0 mM CP, No CPK	2	8	0.3	5	85	53.5303	14.3915	53.5466	14.4122
3182018	22418R16	5	WT	1 mM	0 mM CP, No CPK	2	8	0.3	5	100	54.9526	14.2627	55.0232	14.8097
3182018	22418R16	5	WT	1 mM	0 mM CP, No CPK	2	8	0.3	5	115	54.1099	16.0634	56.3255	15.1602
3182018	22418R16	5	WT	1 mM	0 mM CP, No CPK	2	8	0.3	5	130	55.9046	16.612	57.4934	15.4745
3182018	22418R16	5	WT	1 mM	0 mM CP, No CPK	2	8	0.3	5	150	56.5145	17.1869	58.8871	15.8496
3182018	22418R16	5	WT	1 mM	0 mM CP, No CPK	2	8	0.3	5	175	58.9063	17.9622	60.4263	16.2639
3182018	22418R16	5	WT	1 mM	0 mM CP, No CPK	2	8	0.3	5	200	60.9435	18.8584	61.792	16.6315
3182018	22418R16	5	WT	1 mM	0 mM CP, No CPK	2	8	0.3	5	225	61.4469	19.0525	63.0223	16.9627
3182018	22418R16	5	WT	1 mM	0 mM CP, No CPK	2	8	0.3	5	250	63.6441	20.4272	64.1436	17.2644
3182018	22418R16	7	WT	2 mM	0 mM CP, No CPK	2	8	0.3	5	12	46.6699	13.3376	47.2139	12.1848
3182018	22418R16	7	WT	2 mM	0 mM CP, No CPK	2	8	0.3	5	15	52.3276	13.9646	48.9386	12.6299
3182018	22418R16	7	WT	2 mM	0 mM CP, No CPK	2	8	0.3	5	20	51.732	11.4804	51.2555	13.2279
3182018	22418R16	7	WT	2 mM	0 mM CP, No CPK	2	8	0.3	5	25	55.3292	12.4745	53.1279	13.7111
3182018	22418R16	7	WT	2 mM	0 mM CP, No CPK	2	8	0.3	5	30	55.6405	14.1488	54.7084	14.119
3182018	22418R16	7	WT	2 mM	0 mM CP, No CPK	2	8	0.3	5	35	56.1729	13.277	56.0813	14.4733
3182018	22418R16	7	WT	2 mM	0 mM CP, No CPK	2	8	0.3	5	40	57.5787	12.7426	57.2984	14.7874
3182018	22418R16	7	WT	2 mM	0 mM CP, No CPK	2	8	0.3	5	45	58.7918	14.5976	58.3939	15.0701
3182018	22418R16	7	WT	2 mM	0 mM CP, No CPK	2	8	0.3	5	55	59.8898	15.8664	60.3087	15.5643
3182018	22418R16	7	WT	2 mM	0 mM CP, No CPK	2	8	0.3	5	65	61.8359	16.2597	61.9506	15.988
3182018	22418R16	7	WT	2 mM	0 mM CP, No CPK	2	8	0.3	5	75	63.3213	15.6288	63.3925	16.3601
3182018	22418R16	7	WT	2 mM	0 mM CP, No CPK	2	8	0.3	5	85	64.6173	16.3487	64.6812	16.6927
3182018	22418R16	7	WT	2 mM	0 mM CP, No CPK	2	8	0.3	5	100	65.8665	17.3918	66.3937	17.1347
3182018	22418R16	7	WT	2 mM	0 mM CP, No CPK	2	8	0.3	5	115	67.8082	17.7474	67.9026	17.5241
3182018	22418R16	7	WT	2 mM	0 mM CP, No CPK	2	8	0.3	5	130	67.7818	18.3949	69.2544	17.873
3182018	22418R16	7	WT	2 mM	0 mM CP, No CPK	2	8	0.3	5	150	69.5893	19.1879	70.8663	18.289
3182018	22418R16	7	WT	2 mM	0 mM CP, No CPK	2	8	0.3	5	175	72.2644	19.8455	72.6448	18.7479
3182018	22418R16	7	WT	2 mM	0 mM CP, No CPK	2	8	0.3	5	200	73.0461	21.1377	74.2213	19.1548
3182018	22418R16	7	WT	2 mM	0 mM CP, No CPK	2	8	0.3	5	225	74.9689	21.2159	75.6403	19.521
3182018	22418R16	7	WT	2 mM	0 mM CP, No CPK	2	8	0.3	5	250	76.5653	22.2062	76.9327	19.8545
3182018	22418R16	9	WT	5 mM	0 mM CP, No CPK	2	8	0.3	5	12	79.4314	20.7639	72.0699	17.2967
3182018	22418R16	9	WT	5 mM	0 mM CP, No CPK	2	8	0.3	5	15	76.3626	20.2571	74.5222	17.8853
3182018	22418R16	9	WT	5 mM	0 mM CP, No CPK	2	8	0.3	5	20	80.8968	21.7163	77.8073	18.6737
3182018	22418R16	9	WT	5 mM	0 mM CP, No CPK	2	8	0.3	5	25	82.3566	19.682	80.4549	19.3091
3182018	22418R16	9	WT	5 mM	0 mM CP, No CPK	2	8	0.3	5	30	80.3672	18.2526	82.6848	19.8443
3182018	22418R16	9	WT	5 mM	0 mM CP, No CPK	2	8	0.3	5	35	83.968	20.3953	84.6184	20.3084
3182018	22418R16	9	WT	5 mM	0 mM CP, No CPK	2	8	0.3	5	40	89.255	19.5968	86.3298	20.7191
3182018	22418R16	9	WT	5 mM	0 mM CP, No CPK	2	8	0.3	5	45	88.4027	19.9944	87.8681	21.0883
3182018	22418R16	9	WT	5 mM	0 mM CP, No CPK	2	8	0.3	5	55	90.1664	19.6254	90.5523	21.7325
3182018	22418R16	9	WT	5 mM	0 mM CP, No CPK	2	8	0.3	5	65	92.5452	21.1301	92.8493	22.2838
3182018	22418R16	9	WT	5 mM	0 mM CP, No CPK	2	8	0.3	5	75	94.8392	21.2149	94.8632	22.7671
3182018	22418R16	9	WT	5 mM	0 mM CP, No CPK	2	8	0.3	5	85	96.3934	23.5348	96.6605	23.1985
3182018	22418R16	9	WT	5 mM	0 mM CP, No CPK	2	8	0.3	5	100	97.3563	22.8674	99.0451	23.7708
3182018	22418R16	9	WT	5 mM	0 mM CP, No CPK	2	8	0.3	5	115	99.5721	22.9771	101.143	24.2742
3182018	22418R16	9	WT	5 mM	0 mM CP, No CPK	2	8	0.3	5	130	100.57	24.6017	103.019	24.7246
3182018	22418R16	9	WT	5 mM	0 mM CP, No CPK	2	8	0.3	5	150	103.066	26.6824	105.254	25.2609
3182018	22418R16	9	WT	5 mM	0 mM CP, No CPK	2	8	0.3	5	175	105.242	27.7762	107.715	25.8516
3182018	22418R16	9	WT	5 mM	0 mM CP, No CPK	2	8	0.3	5	200	107.991	29.3512	109.894	26.3745
3182018	22418R16	9	WT	5 mM	0 mM CP, No CPK	2	8	0.3	5	225	112.239	30.309	111.852	26.8444
3182018	22418R16	9	WT	5 mM	0 mM CP, No CPK	2	8	0.3	5	250	112.514	31.2042	113.633	27.2719
3182018
3182018	22418R17	1	WT	0 mM	0 mM CP, No CPK	2	8	0.3	5	12	42.0942	11.8648	39.8138	11.483
3182018	22418R17	1	WT	0 mM	0 mM CP, No CPK	2	8	0.3	5	15	41.37	12.0776	41.4341	11.9504
3182018	22418R17	1	WT	0 mM	0 mM CP, No CPK	2	8	0.3	5	20	47.2952	11.9355	43.6206	12.581
3182018	22418R17	1	WT	0 mM	0 mM CP, No CPK	2	8	0.3	5	25	46.1677	11.3457	45.3958	13.093
3182018	22418R17	1	WT	0 mM	0 mM CP, No CPK	2	8	0.3	5	30	46.777	11.2939	46.8997	13.5268
3182018	22418R17	1	WT	0 mM	0 mM CP, No CPK	2	8	0.3	5	35	49.8449	13.2333	48.2101	13.9047
3182018	22418R17	1	WT	0 mM	0 mM CP, No CPK	2	8	0.3	5	40	50.3585	13.0563	49.3747	14.2406
3182018	22418R17	1	WT	0 mM	0 mM CP, No CPK	2	8	0.3	5	45	50.9556	14.2608	50.4253	14.5436
3182018	22418R17	1	WT	0 mM	0 mM CP, No CPK	2	8	0.3	5	55	52.5451	12.6385	52.267	15.0748
3182018	22418R17	1	WT	0 mM	0 mM CP, No CPK	2	8	0.3	5	65	52.6796	15.5055	53.8514	15.5317
3182018	22418R17	1	WT	0 mM	0 mM CP, No CPK	2	8	0.3	5	75	54.6646	14.7185	55.2467	15.9342
3182018	22418R17	1	WT	0 mM	0 mM CP, No CPK	2	8	0.3	5	85	55.5693	15.4421	56.4968	16.2947
3182018	22418R17	1	WT	0 mM	0 mM CP, No CPK	2	8	0.3	5	100	57.0028	17.5556	58.1622	16.7751
3182018	22418R17	1	WT	0 mM	0 mM CP, No CPK	2	8	0.3	5	115	58.7343	17.7811	59.6336	17.1995
3182018	22418R17	1	WT	0 mM	0 mM CP, No CPK	2	8	0.3	5	130	59.8218	18.3223	60.955	17.5806
3182018	22418R17	1	WT	0 mM	0 mM CP, No CPK	2	8	0.3	5	150	61.4573	19.3423	62.5344	18.0361
3182018	22418R17	1	WT	0 mM	0 mM CP, No CPK	2	8	0.3	5	175	64.028	20.9729	64.2816	18.54
3182018	22418R17	1	WT	0 mM	0 mM CP, No CPK	2	8	0.3	5	200	64.3896	20.8556	65.8345	18.9879
3182018	22418R17	1	WT	0 mM	0 mM CP, No CPK	2	8	0.3	5	225	66.5363	22.5908	67.2353	19.3919
3182018	22418R17	1	WT	0 mM	0 mM CP, No CPK	2	8	0.3	5	250	69.0016	22.5828	68.5137	19.7606
3182018	22418R17	3	WT	0.5 mM	0 mM CP, No CPK	2	8	0.3	5	12	43.0506	11.8546	42.2643	12.1344
3182018	22418R17	3	WT	0.5 mM	0 mM CP, No CPK	2	8	0.3	5	15	43.259	12.3673	43.9767	12.6261
3182018	22418R17	3	WT	0.5 mM	0 mM CP, No CPK	2	8	0.3	5	20	47.3706	12.2518	46.2872	13.2894
3182018	22418R17	3	WT	0.5 mM	0 mM CP, No CPK	2	8	0.3	5	25	52.2246	14.1299	48.1626	13.8279
3182018	22418R17	3	WT	0.5 mM	0 mM CP, No CPK	2	8	0.3	5	30	50.1988	12.8259	49.7512	14.284
3182018	22418R17	3	WT	0.5 mM	0 mM CP, No CPK	2	8	0.3	5	35	52.3321	14.3404	51.1352	14.6813
3182018	22418R17	3	WT	0.5 mM	0 mM CP, No CPK	2	8	0.3	5	40	53.7273	13.5613	52.3651	15.0344
3182018	22418R17	3	WT	0.5 mM	0 mM CP, No CPK	2	8	0.3	5	45	53.9049	15.132	53.4745	15.353
3182018	22418R17	3	WT	0.5 mM	0 mM CP, No CPK	2	8	0.3	5	55	55.9228	14.4949	55.419	15.9112
3182018	22418R17	3	WT	0.5 mM	0 mM CP, No CPK	2	8	0.3	5	65	57.3333	15.3789	57.0915	16.3914
3182018	22418R17	3	WT	0.5 mM	0 mM CP, No CPK	2	8	0.3	5	75	58.1399	16.4102	58.5644	16.8143
3182018	22418R17	3	WT	0.5 mM	0 mM CP, No CPK	2	8	0.3	5	85	59.1374	15.9959	59.8837	17.1931
3182018	22418R17	3	WT	0.5 mM	0 mM CP, No CPK	2	8	0.3	5	100	60.9198	17.1893	61.6413	17.6977
3182018	22418R17	3	WT	0.5 mM	0 mM CP, No CPK	2	8	0.3	5	115	63.6358	18.1174	63.1939	18.1435
3182018	22418R17	3	WT	0.5 mM	0 mM CP, No CPK	2	8	0.3	5	130	63.172	19.0309	64.5881	18.5438
3182018	22418R17	3	WT	0.5 mM	0 mM CP, No CPK	2	8	0.3	5	150	66.2112	19.6277	66.2543	19.0222
3182018	22418R17	3	WT	0.5 mM	0 mM CP, No CPK	2	8	0.3	5	175	66.113	21.2712	68.0973	19.5513
3182018	22418R17	3	WT	0.5 mM	0 mM CP, No CPK	2	8	0.3	5	200	69.0017	22.809	69.7352	20.0216
3182018	22418R17	3	WT	0.5 mM	0 mM CP, No CPK	2	8	0.3	5	225	68.6564	24.9512	71.2126	20.4457
3182018	22418R17	3	WT	0.5 mM	0 mM CP, No CPK	2	8	0.3	5	250	72.3358	23.4186	72.5607	20.8328
3182018	22418R17	5	WT	1 mM	0 mM CP, No CPK	2	8	0.3	5	12	48.2673	13.1412	45.7765	13.0774
3182018	22418R17	5	WT	1 mM	0 mM CP, No CPK	2	8	0.3	5	15	48.9997	13.8271	47.6223	13.6047
3182018	22418R17	5	WT	1 mM	0 mM CP, No CPK	2	8	0.3	5	20	52.456	14.2772	50.1122	14.316
3182018	22418R17	5	WT	1 mM	0 mM CP, No CPK	2	8	0.3	5	25	53.7876	14.0899	52.1328	14.8932
3182018	22418R17	5	WT	1 mM	0 mM CP, No CPK	2	8	0.3	5	30	53.9906	13.4789	53.8441	15.3821
3182018	22418R17	5	WT	1 mM	0 mM CP, No CPK	2	8	0.3	5	35	55.7838	14.3588	55.3347	15.808
3182018	22418R17	5	WT	1 mM	0 mM CP, No CPK	2	8	0.3	5	40	57.9767	15.3751	56.6592	16.1864
3182018	22418R17	5	WT	1 mM	0 mM CP, No CPK	2	8	0.3	5	45	57.6564	14.9961	57.8539	16.5276
3182018	22418R17	5	WT	1 mM	0 mM CP, No CPK	2	8	0.3	5	55	61.0994	16.64	59.9475	17.1258
3182018	22418R17	5	WT	1 mM	0 mM CP, No CPK	2	8	0.3	5	65	61.4766	16.8947	61.7481	17.6401
3182018	22418R17	5	WT	1 mM	0 mM CP, No CPK	2	8	0.3	5	75	63.2899	17.8634	63.3334	18.093
3182018	22418R17	5	WT	1 mM	0 mM CP, No CPK	2	8	0.3	5	85	63.8471	18.2037	64.7534	18.4987
3182018	22418R17	5	WT	1 mM	0 mM CP, No CPK	2	8	0.3	5	100	65.7984	19.0146	66.6448	19.039
3182018	22418R17	5	WT	1 mM	0 mM CP, No CPK	2	8	0.3	5	115	67.7817	20.3093	68.3154	19.5163
3182018	22418R17	5	WT	1 mM	0 mM CP, No CPK	2	8	0.3	5	130	68.6852	20.3498	69.8154	19.9448
3182018	22418R17	5	WT	1 mM	0 mM CP, No CPK	2	8	0.3	5	150	70.1836	22.5511	71.6079	20.4569
3182018	22418R17	5	WT	1 mM	0 mM CP, No CPK	2	8	0.3	5	175	72.8561	22.5716	73.5903	21.0232
3182018	22418R17	5	WT	1 mM	0 mM CP, No CPK	2	8	0.3	5	200	73.8718	23.7177	75.3518	21.5264
3182018	22418R17	5	WT	1 mM	0 mM CP, No CPK	2	8	0.3	5	225	74.7437	25.2458	76.9405	21.9803
3182018	22418R17	5	WT	1 mM	0 mM CP, No CPK	2	8	0.3	5	250	78.3458	26.185	78.3901	22.3944
3182018	22418R17	7	WT	2 mM	0 mM CP, No CPK	2	8	0.3	5	12	51.9915	16.3852	54.2871	15.0047
3182018	22418R17	7	WT	2 mM	0 mM CP, No CPK	2	8	0.3	5	15	59.3233	17.1945	56.4071	15.5906
3182018	22418R17	7	WT	2 mM	0 mM CP, No CPK	2	8	0.3	5	20	64.0682	17.779	59.2628	16.3799
3182018	22418R17	7	WT	2 mM	0 mM CP, No CPK	2	8	0.3	5	25	64.8355	17.0073	61.577	17.0196
3182018	22418R17	7	WT	2 mM	0 mM CP, No CPK	2	8	0.3	5	30	63.9196	16.9115	63.5349	17.5607
3182018	22418R17	7	WT	2 mM	0 mM CP, No CPK	2	8	0.3	5	35	65.8797	18.5217	65.2387	18.0316
3182018	22418R17	7	WT	2 mM	0 mM CP, No CPK	2	8	0.3	5	40	69.3268	17.9682	66.7514	18.4498
3182018	22418R17	7	WT	2 mM	0 mM CP, No CPK	2	8	0.3	5	45	68.943	18.056	68.1149	18.8266
3182018	22418R17	7	WT	2 mM	0 mM CP, No CPK	2	8	0.3	5	55	72.3076	17.6804	70.5023	19.4865
3182018	22418R17	7	WT	2 mM	0 mM CP, No CPK	2	8	0.3	5	65	73.0042	17.6232	72.5535	20.0534
3182018	22418R17	7	WT	2 mM	0 mM CP, No CPK	2	8	0.3	5	75	74.7453	19.6502	74.358	20.5522
3182018	22418R17	7	WT	2 mM	0 mM CP, No CPK	2	8	0.3	5	85	75.2496	19.5209	75.973	20.9985
3182018	22418R17	7	WT	2 mM	0 mM CP, No CPK	2	8	0.3	5	100	76.3154	20.4986	78.1225	21.5927
3182018	22418R17	7	WT	2 mM	0 mM CP, No CPK	2	8	0.3	5	115	78.1193	21.5112	80.0196	22.117
3182018	22418R17	7	WT	2 mM	0 mM CP, No CPK	2	8	0.3	5	130	79.8016	23.0411	81.7216	22.5874
3182018	22418R17	7	WT	2 mM	0 mM CP, No CPK	2	8	0.3	5	150	81.8435	23.8168	83.7541	23.1492
3182018	22418R17	7	WT	2 mM	0 mM CP, No CPK	2	8	0.3	5	175	83.7807	25.2596	86.0001	23.77
3182018	22418R17	7	WT	2 mM	0 mM CP, No CPK	2	8	0.3	5	200	86.1258	27.3605	87.9943	24.3212
3182018	22418R17	7	WT	2 mM	0 mM CP, No CPK	2	8	0.3	5	225	88.0603	28.9935	89.7917	24.818
3182018	22418R17	7	WT	2 mM	0 mM CP, No CPK	2	8	0.3	5	250	90.6489	29.2394	91.4306	25.2709
3182018	22418R17	9	WT	5 mM	0 mM CP, No CPK	2	8	0.3	5	12	101.897	30.8547	100.602	23.6101
3182018	22418R17	9	WT	5 mM	0 mM CP, No CPK	2	8	0.3	5	15	107.672	29.2828	103.951	24.396
3182018	22418R17	9	WT	5 mM	0 mM CP, No CPK	2	8	0.3	5	20	110.821	26.8722	108.433	25.448
3182018	22418R17	9	WT	5 mM	0 mM CP, No CPK	2	8	0.3	5	25	114.826	26.7128	112.043	26.2952
3182018	22418R17	9	WT	5 mM	0 mM CP, No CPK	2	8	0.3	5	30	118.751	27.3634	115.081	27.0082
3182018	22418R17	9	WT	5 mM	0 mM CP, No CPK	2	8	0.3	5	35	117.45	26.9031	117.714	27.6261
3182018	22418R17	9	WT	5 mM	0 mM CP, No CPK	2	8	0.3	5	40	122.172	28.1105	120.044	28.1728
3182018	22418R17	9	WT	5 mM	0 mM CP, No CPK	2	8	0.3	5	45	124.143	26.9048	122.137	28.664
3182018	22418R17	9	WT	5 mM	0 mM CP, No CPK	2	8	0.3	5	55	125.984	29.7454	125.787	29.5207
3182018	22418R17	9	WT	5 mM	0 mM CP, No CPK	2	8	0.3	5	65	127.978	27.9335	128.909	30.2534
3182018	22418R17	9	WT	5 mM	0 mM CP, No CPK	2	8	0.3	5	75	132.313	29.9254	131.644	30.8954
3182018	22418R17	9	WT	5 mM	0 mM CP, No CPK	2	8	0.3	5	85	133.556	29.7682	134.085	31.4681
3182018	22418R17	9	WT	5 mM	0 mM CP, No CPK	2	8	0.3	5	100	136.261	30.905	137.321	32.2277
3182018	22418R17	9	WT	5 mM	0 mM CP, No CPK	2	8	0.3	5	115	137.128	33.2095	140.167	32.8955
3182018	22418R17	9	WT	5 mM	0 mM CP, No CPK	2	8	0.3	5	130	140.414	33.4482	142.712	33.4927
3182018	22418R17	9	WT	5 mM	0 mM CP, No CPK	2	8	0.3	5	150	142.721	35.7638	145.74	34.2035
3182018	22418R17	9	WT	5 mM	0 mM CP, No CPK	2	8	0.3	5	175	146.271	37.5303	149.075	34.9861
3182018	22418R17	9	WT	5 mM	0 mM CP, No CPK	2	8	0.3	5	200	149.744	39.0013	152.025	35.6784
3182018	22418R17	9	WT	5 mM	0 mM CP, No CPK	2	8	0.3	5	225	153.637	41.7573	154.675	36.3005
3182018	22418R17	9	WT	5 mM	0 mM CP, No CPK	2	8	0.3	5	250	155.882	42.1773	157.085	36.8661
3182018
3182018	22418R19	1	WT	0 mM	0 mM CP, No CPK	2	8	0.3	5	12	37.3625	4.9986	38.4685	8.2825
3182018	22418R19	1	WT	0 mM	0 mM CP, No CPK	2	8	0.3	5	15	42.1644	6.9129	39.645	8.5358
3182018	22418R19	1	WT	0 mM	0 mM CP, No CPK	2	8	0.3	5	20	42.1654	7.5522	41.2151	8.8739
3182018	22418R19	1	WT	0 mM	0 mM CP, No CPK	2	8	0.3	5	25	44.2947	7.66	42.4756	9.1453
3182018	22418R19	1	WT	0 mM	0 mM CP, No CPK	2	8	0.3	5	30	44.5845	7.5335	43.5341	9.3732
3182018	22418R19	1	WT	0 mM	0 mM CP, No CPK	2	8	0.3	5	35	44.5993	7.8809	44.4496	9.5703
3182018	22418R19	1	WT	0 mM	0 mM CP, No CPK	2	8	0.3	5	40	46.683	9.2972	45.2582	9.7444
3182018	22418R19	1	WT	0 mM	0 mM CP, No CPK	2	8	0.3	5	45	46.1462	7.9706	45.9836	9.9006
3182018	22418R19	1	WT	0 mM	0 mM CP, No CPK	2	8	0.3	5	55	46.555	10.215	47.2464	10.1725
3182018	22418R19	1	WT	0 mM	0 mM CP, No CPK	2	8	0.3	5	65	46.4882	10.115	48.3241	10.4045
3182018	22418R19	1	WT	0 mM	0 mM CP, No CPK	2	8	0.3	5	75	47.9357	11.6106	49.2668	10.6075
3182018	22418R19	1	WT	0 mM	0 mM CP, No CPK	2	8	0.3	5	85	49.795	11.1292	50.1064	10.7882
3182018	22418R19	1	WT	0 mM	0 mM CP, No CPK	2	8	0.3	5	100	50.868	10.5433	51.2179	11.0276
3182018	22418R19	1	WT	0 mM	0 mM CP, No CPK	2	8	0.3	5	115	52.7362	12.4561	52.1935	11.2376
3182018	22418R19	1	WT	0 mM	0 mM CP, No CPK	2	8	0.3	5	130	52.369	12.1228	53.0647	11.4252
3182018	22418R19	1	WT	0 mM	0 mM CP, No CPK	2	8	0.3	5	150	53.2121	12.6805	54.0998	11.6481
3182018	22418R19	1	WT	0 mM	0 mM CP, No CPK	2	8	0.3	5	175	54.4629	13.9095	55.2375	11.893
3182018	22418R19	1	WT	0 mM	0 mM CP, No CPK	2	8	0.3	5	200	56.8122	14.6212	56.2423	12.1094
3182018	22418R19	1	WT	0 mM	0 mM CP, No CPK	2	8	0.3	5	225	56.9201	15.2623	57.1438	12.3034
3182018	22418R19	1	WT	0 mM	0 mM CP, No CPK	2	8	0.3	5	250	57.5571	15.1503	57.9625	12.4797
3182018	22418R19	3	WT	0.5 mM	0 mM CP, No CPK	2	8	0.3	5	12	42.278	7.5242	40.1511	8.6612
3182018	22418R19	3	WT	0.5 mM	0 mM CP, No CPK	2	8	0.3	5	15	43.06	8.5457	41.3814	8.9266
3182018	22418R19	3	WT	0.5 mM	0 mM CP, No CPK	2	8	0.3	5	20	45.5296	6.8997	43.0233	9.2807
3182018	22418R19	3	WT	0.5 mM	0 mM CP, No CPK	2	8	0.3	5	25	44.6038	8.3077	44.3416	9.5651
3182018	22418R19	3	WT	0.5 mM	0 mM CP, No CPK	2	8	0.3	5	30	43.7983	8.4927	45.4487	9.8039
3182018	22418R19	3	WT	0.5 mM	0 mM CP, No CPK	2	8	0.3	5	35	46.5482	9.079	46.4062	10.0105
3182018	22418R19	3	WT	0.5 mM	0 mM CP, No CPK	2	8	0.3	5	40	48.4688	10.1191	47.252	10.1929
3182018	22418R19	3	WT	0.5 mM	0 mM CP, No CPK	2	8	0.3	5	45	47.6463	9.1687	48.0108	10.3566
3182018	22418R19	3	WT	0.5 mM	0 mM CP, No CPK	2	8	0.3	5	55	48.7561	9.4541	49.3317	10.6416
3182018	22418R19	3	WT	0.5 mM	0 mM CP, No CPK	2	8	0.3	5	65	50.8502	11.0747	50.4591	10.8847
3182018	22418R19	3	WT	0.5 mM	0 mM CP, No CPK	2	8	0.3	5	75	50.3638	10.8818	51.4452	11.0975
3182018	22418R19	3	WT	0.5 mM	0 mM CP, No CPK	2	8	0.3	5	85	51.3221	10.9625	52.3235	11.2869
3182018	22418R19	3	WT	0.5 mM	0 mM CP, No CPK	2	8	0.3	5	100	52.4616	11.6072	53.4864	11.5378
3182018	22418R19	3	WT	0.5 mM	0 mM CP, No CPK	2	8	0.3	5	115	54.9941	13.304	54.5071	11.758
3182018	22418R19	3	WT	0.5 mM	0 mM CP, No CPK	2	8	0.3	5	130	54.7873	12.1575	55.4185	11.9546
3182018	22418R19	3	WT	0.5 mM	0 mM CP, No CPK	2	8	0.3	5	150	55.94	12.9396	56.5016	12.1882
3182018	22418R19	3	WT	0.5 mM	0 mM CP, No CPK	2	8	0.3	5	175	56.8648	14.4076	57.692	12.445
3182018	22418R19	3	WT	0.5 mM	0 mM CP, No CPK	2	8	0.3	5	200	58.1489	15.2956	58.7435	12.6718
3182018	22418R19	3	WT	0.5 mM	0 mM CP, No CPK	2	8	0.3	5	225	59.2209	15.6488	59.6868	12.8753
3182018	22418R19	3	WT	0.5 mM	0 mM CP, No CPK	2	8	0.3	5	250	61.1258	15.2116	60.5434	13.0601
3182018	22418R19	5	WT	1 mM	0 mM CP, No CPK	2	8	0.3	5	12	38.9798	8.4492	40.5262	9.1163
3182018	22418R19	5	WT	1 mM	0 mM CP, No CPK	2	8	0.3	5	15	41.065	7.6079	41.8203	9.4074
3182018	22418R19	5	WT	1 mM	0 mM CP, No CPK	2	8	0.3	5	20	46.6853	8.4872	43.5498	9.7964
3182018	22418R19	5	WT	1 mM	0 mM CP, No CPK	2	8	0.3	5	25	46.3308	9.7927	44.9404	10.1093
3182018	22418R19	5	WT	1 mM	0 mM CP, No CPK	2	8	0.3	5	30	47.0268	9.7339	46.1095	10.3722
3182018	22418R19	5	WT	1 mM	0 mM CP, No CPK	2	8	0.3	5	35	47.6638	8.952	47.1217	10.5999
3182018	22418R19	5	WT	1 mM	0 mM CP, No CPK	2	8	0.3	5	40	50.7229	9.962	48.0164	10.8012
3182018	22418R19	5	WT	1 mM	0 mM CP, No CPK	2	8	0.3	5	45	49.8977	9.2565	48.8197	10.9819
3182018	22418R19	5	WT	1 mM	0 mM CP, No CPK	2	8	0.3	5	55	49.3832	10.5595	50.2194	11.2968
3182018	22418R19	5	WT	1 mM	0 mM CP, No CPK	2	8	0.3	5	65	51.2805	10.3434	51.4151	11.5657
3182018	22418R19	5	WT	1 mM	0 mM CP, No CPK	2	8	0.3	5	75	52.3854	11.087	52.462	11.8012
3182018	22418R19	5	WT	1 mM	0 mM CP, No CPK	2	8	0.3	5	85	53.3375	12.2479	53.3952	12.0111
3182018	22418R19	5	WT	1 mM	0 mM CP, No CPK	2	8	0.3	5	100	53.4833	11.3781	54.6316	12.2893
3182018	22418R19	5	WT	1 mM	0 mM CP, No CPK	2	8	0.3	5	115	55.2202	14.5433	55.7178	12.5336
3182018	22418R19	5	WT	1 mM	0 mM CP, No CPK	2	8	0.3	5	130	56.2393	13.8441	56.6884	12.752
3182018	22418R19	5	WT	1 mM	0 mM CP, No CPK	2	8	0.3	5	150	57.2367	14.5836	57.8427	13.0116
3182018	22418R19	5	WT	1 mM	0 mM CP, No CPK	2	8	0.3	5	175	58.5154	14.1789	59.1124	13.2972
3182018	22418R19	5	WT	1 mM	0 mM CP, No CPK	2	8	0.3	5	200	59.6779	15.5373	60.2348	13.5497
3182018	22418R19	5	WT	1 mM	0 mM CP, No CPK	2	8	0.3	5	225	58.8787	17.0097	61.2425	13.7764
3182018	22418R19	5	WT	1 mM	0 mM CP, No CPK	2	8	0.3	5	250	62.612	16.1059	62.1582	13.9824
3182018	22418R19	7	WT	2 mM	0 mM CP, No CPK	2	8	0.3	5	12	49.3522	11.4792	44.7327	9.6485
3182018	22418R19	7	WT	2 mM	0 mM CP, No CPK	2	8	0.3	5	15	51.8552	10.5741	46.1032	9.9441
3182018	22418R19	7	WT	2 mM	0 mM CP, No CPK	2	8	0.3	5	20	45.4036	7.7964	47.9323	10.3386
3182018	22418R19	7	WT	2 mM	0 mM CP, No CPK	2	8	0.3	5	25	48.9437	8.6	49.4009	10.6554
3182018	22418R19	7	WT	2 mM	0 mM CP, No CPK	2	8	0.3	5	30	51.4718	9.4098	50.6341	10.9214
3182018	22418R19	7	WT	2 mM	0 mM CP, No CPK	2	8	0.3	5	35	51.8619	11.3502	51.7008	11.1514
3182018	22418R19	7	WT	2 mM	0 mM CP, No CPK	2	8	0.3	5	40	54.0103	10.557	52.6429	11.3546
3182018	22418R19	7	WT	2 mM	0 mM CP, No CPK	2	8	0.3	5	45	53.9095	10.2858	53.4882	11.537
3182018	22418R19	7	WT	2 mM	0 mM CP, No CPK	2	8	0.3	5	55	54.7444	11.2721	54.9597	11.8543
3182018	22418R19	7	WT	2 mM	0 mM CP, No CPK	2	8	0.3	5	65	55.8389	10.2519	56.2155	12.1252
3182018	22418R19	7	WT	2 mM	0 mM CP, No CPK	2	8	0.3	5	75	57.5338	12.0467	57.3141	12.3622
3182018	22418R19	7	WT	2 mM	0 mM CP, No CPK	2	8	0.3	5	85	57.6354	12.4613	58.2925	12.5732
3182018	22418R19	7	WT	2 mM	0 mM CP, No CPK	2	8	0.3	5	100	59.1935	13.2837	59.5879	12.8526
3182018	22418R19	7	WT	2 mM	0 mM CP, No CPK	2	8	0.3	5	115	58.2088	13.2178	60.7249	13.0979
3182018	22418R19	7	WT	2 mM	0 mM CP, No CPK	2	8	0.3	5	130	60.8883	14.4276	61.7402	13.3168
3182018	22418R19	7	WT	2 mM	0 mM CP, No CPK	2	8	0.3	5	150	61.841	15.4035	62.9467	13.5771
3182018	22418R19	7	WT	2 mM	0 mM CP, No CPK	2	8	0.3	5	175	63.0223	16.2352	64.2728	13.8631
3182018	22418R19	7	WT	2 mM	0 mM CP, No CPK	2	8	0.3	5	200	64.3031	16.3896	65.444	14.1157
3182018	22418R19	7	WT	2 mM	0 mM CP, No CPK	2	8	0.3	5	225	65.4093	17.0646	66.4948	14.3424
3182018	22418R19	7	WT	2 mM	0 mM CP, No CPK	2	8	0.3	5	250	67.5052	16.8787	67.4491	14.5482
3182018	22418R19	9	WT	5 mM	0 mM CP, No CPK	2	8	0.3	5	12	68.0676	14.3057	65.7363	13.1353
3182018	22418R19	9	WT	5 mM	0 mM CP, No CPK	2	8	0.3	5	15	67.6503	13.8072	67.6041	13.5085
3182018	22418R19	9	WT	5 mM	0 mM CP, No CPK	2	8	0.3	5	20	73.5958	15.0731	70.0905	14.0053
3182018	22418R19	9	WT	5 mM	0 mM CP, No CPK	2	8	0.3	5	25	73.7641	14.2353	72.082	14.4033
3182018	22418R19	9	WT	5 mM	0 mM CP, No CPK	2	8	0.3	5	30	74.4036	13.2785	73.7511	14.7368
3182018	22418R19	9	WT	5 mM	0 mM CP, No CPK	2	8	0.3	5	35	75.6788	13.7685	75.1924	15.0248
3182018	22418R19	9	WT	5 mM	0 mM CP, No CPK	2	8	0.3	5	40	76.7736	14.7559	76.4637	15.2788
3182018	22418R19	9	WT	5 mM	0 mM CP, No CPK	2	8	0.3	5	45	78.2577	13.6081	77.6028	15.5064
3182018	22418R19	9	WT	5 mM	0 mM CP, No CPK	2	8	0.3	5	55	79.7503	14.6878	79.5829	15.9021
3182018	22418R19	9	WT	5 mM	0 mM CP, No CPK	2	8	0.3	5	65	80.9931	14.9745	81.2697	16.2391
3182018	22418R19	9	WT	5 mM	0 mM CP, No CPK	2	8	0.3	5	75	82.0643	15.54	82.7431	16.5335
3182018	22418R19	9	WT	5 mM	0 mM CP, No CPK	2	8	0.3	5	85	82.7935	15.9314	84.0536	16.7954
3182018	22418R19	9	WT	5 mM	0 mM CP, No CPK	2	8	0.3	5	100	85.5256	17.8156	85.7864	17.1416
3182018	22418R19	9	WT	5 mM	0 mM CP, No CPK	2	8	0.3	5	115	86.3447	19.3008	87.305	17.4451
3182018	22418R19	9	WT	5 mM	0 mM CP, No CPK	2	8	0.3	5	130	87.5662	18.1087	88.6593	17.7157
3182018	22418R19	9	WT	5 mM	0 mM CP, No CPK	2	8	0.3	5	150	88.9775	19.5842	90.2666	18.0369
3182018	22418R19	9	WT	5 mM	0 mM CP, No CPK	2	8	0.3	5	175	90.4944	20.0752	92.0307	18.3894
3182018	22418R19	9	WT	5 mM	0 mM CP, No CPK	2	8	0.3	5	200	92.1824	21.772	93.5866	18.7003
3182018	22418R19	9	WT	5 mM	0 mM CP, No CPK	2	8	0.3	5	225	94.7031	22.5306	94.9809	18.9789
3182018	22418R19	9	WT	5 mM	0 mM CP, No CPK	2	8	0.3	5	250	95.901	23.3071	96.2457	19.2316
3182018
3182018	22418R110	1	WT	0 mM	0 mM CP, No CPK	2	8	0.3	5	12	52.4515	13.6326	45.7998	12.8075
3182018	22418R110	1	WT	0 mM	0 mM CP, No CPK	2	8	0.3	5	15	49.5856	13.9707	47.6087	13.3133
3182018	22418R110	1	WT	0 mM	0 mM CP, No CPK	2	8	0.3	5	20	51.8472	13.0732	50.0466	13.9951
3182018	22418R110	1	WT	0 mM	0 mM CP, No CPK	2	8	0.3	5	25	53.6528	13.4425	52.0232	14.5478
3182018	22418R110	1	WT	0 mM	0 mM CP, No CPK	2	8	0.3	5	30	55.3414	13.7724	53.6961	15.0156
3182018	22418R110	1	WT	0 mM	0 mM CP, No CPK	2	8	0.3	5	35	55.5981	13.8047	55.1523	15.4228
3182018	22418R110	1	WT	0 mM	0 mM CP, No CPK	2	8	0.3	5	40	57.3723	15.3963	56.4457	15.7845
3182018	22418R110	1	WT	0 mM	0 mM CP, No CPK	2	8	0.3	5	45	56.6654	14.1808	57.6116	16.1106
3182018	22418R110	1	WT	0 mM	0 mM CP, No CPK	2	8	0.3	5	55	59.5929	16.84	59.6539	16.6817
3182018	22418R110	1	WT	0 mM	0 mM CP, No CPK	2	8	0.3	5	65	61.3215	16.3657	61.4091	17.1725
3182018	22418R110	1	WT	0 mM	0 mM CP, No CPK	2	8	0.3	5	75	62.5944	16.6901	62.9537	17.6044
3182018	22418R110	1	WT	0 mM	0 mM CP, No CPK	2	8	0.3	5	85	63.6117	17.8952	64.3364	17.9911
3182018	22418R110	1	WT	0 mM	0 mM CP, No CPK	2	8	0.3	5	100	64.6049	18.0784	66.1773	18.5059
3182018	22418R110	1	WT	0 mM	0 mM CP, No CPK	2	8	0.3	5	115	65.6399	18.5097	67.8025	18.9604
3182018	22418R110	1	WT	0 mM	0 mM CP, No CPK	2	8	0.3	5	130	67.8139	20.2492	69.261	19.3682
3182018	22418R110	1	WT	0 mM	0 mM CP, No CPK	2	8	0.3	5	150	69.5053	20.6334	71.0031	19.8554
3182018	22418R110	1	WT	0 mM	0 mM CP, No CPK	2	8	0.3	5	175	71.6738	22.8359	72.9287	20.3939
3182018	22418R110	1	WT	0 mM	0 mM CP, No CPK	2	8	0.3	5	200	73.1935	23.3817	74.6389	20.8721
3182018	22418R110	1	WT	0 mM	0 mM CP, No CPK	2	8	0.3	5	225	74.9238	24.9267	76.1807	21.3032
3182018	22418R110	1	WT	0 mM	0 mM CP, No CPK	2	8	0.3	5	250	76.951	26.1898	77.5868	21.6965
3182018	22418R110	3	WT	0.5 mM	0 mM CP, No CPK	2	8	0.3	5	12	52.6502	15.1097	48.1851	13.4662
3182018	22418R110	3	WT	0.5 mM	0 mM CP, No CPK	2	8	0.3	5	15	53.2396	15.2814	50.087	13.9978
3182018	22418R110	3	WT	0.5 mM	0 mM CP, No CPK	2	8	0.3	5	20	54.2352	14.7823	52.6503	14.7141
3182018	22418R110	3	WT	0.5 mM	0 mM CP, No CPK	2	8	0.3	5	25	55.1458	14.6362	54.7285	15.2949
3182018	22418R110	3	WT	0.5 mM	0 mM CP, No CPK	2	8	0.3	5	30	57.5795	14.1769	56.4873	15.7864
3182018	22418R110	3	WT	0.5 mM	0 mM CP, No CPK	2	8	0.3	5	35	58.8943	16.2983	58.0183	16.2143
3182018	22418R110	3	WT	0.5 mM	0 mM CP, No CPK	2	8	0.3	5	40	60.465	15.2767	59.3781	16.5943
3182018	22418R110	3	WT	0.5 mM	0 mM CP, No CPK	2	8	0.3	5	45	60.7081	15.9599	60.6039	16.9369
3182018	22418R110	3	WT	0.5 mM	0 mM CP, No CPK	2	8	0.3	5	55	62.3357	16.5586	62.7509	17.5369
3182018	22418R110	3	WT	0.5 mM	0 mM CP, No CPK	2	8	0.3	5	65	64.3926	17.9505	64.5962	18.0526
3182018	22418R110	3	WT	0.5 mM	0 mM CP, No CPK	2	8	0.3	5	75	66.088	17.8322	66.22	18.5064
3182018	22418R110	3	WT	0.5 mM	0 mM CP, No CPK	2	8	0.3	5	85	66.8901	17.8646	67.6736	18.9127
3182018	22418R110	3	WT	0.5 mM	0 mM CP, No CPK	2	8	0.3	5	100	68.9267	20.026	69.6089	19.4535
3182018	22418R110	3	WT	0.5 mM	0 mM CP, No CPK	2	8	0.3	5	115	69.6965	19.053	71.3173	19.931
3182018	22418R110	3	WT	0.5 mM	0 mM CP, No CPK	2	8	0.3	5	130	71.9535	20.4641	72.8505	20.3594
3182018	22418R110	3	WT	0.5 mM	0 mM CP, No CPK	2	8	0.3	5	150	73.3768	22.2931	74.6817	20.8712
3182018	22418R110	3	WT	0.5 mM	0 mM CP, No CPK	2	8	0.3	5	175	75.1322	23.2835	76.7059	21.4369
3182018	22418R110	3	WT	0.5 mM	0 mM CP, No CPK	2	8	0.3	5	200	77.1189	24.6785	78.5037	21.9393
3182018	22418R110	3	WT	0.5 mM	0 mM CP, No CPK	2	8	0.3	5	225	78.9029	26.1181	80.1243	22.3923
3182018	22418R110	3	WT	0.5 mM	0 mM CP, No CPK	2	8	0.3	5	250	80.1784	27.3551	81.6024	22.8053
3182018	22418R110	5	WT	1 mM	0 mM CP, No CPK	2	8	0.3	5	12	55.0599	16.7907	51.8363	14.4359
3182018	22418R110	5	WT	1 mM	0 mM CP, No CPK	2	8	0.3	5	15	56.9335	16.5914	53.8754	15.0038
3182018	22418R110	5	WT	1 mM	0 mM CP, No CPK	2	8	0.3	5	20	60.2678	16.2823	56.6231	15.769
3182018	22418R110	5	WT	1 mM	0 mM CP, No CPK	2	8	0.3	5	25	61.5506	15.6945	58.8506	16.3893
3182018	22418R110	5	WT	1 mM	0 mM CP, No CPK	2	8	0.3	5	30	61.8738	16.02	60.7354	16.9143
3182018	22418R110	5	WT	1 mM	0 mM CP, No CPK	2	8	0.3	5	35	64.6589	17.1641	62.3761	17.3712
3182018	22418R110	5	WT	1 mM	0 mM CP, No CPK	2	8	0.3	5	40	64.5724	16.8823	63.833	17.7769
3182018	22418R110	5	WT	1 mM	0 mM CP, No CPK	2	8	0.3	5	45	64.6138	16.7471	65.1464	18.1427
3182018	22418R110	5	WT	1 mM	0 mM CP, No CPK	2	8	0.3	5	55	66.9478	17.5799	67.4465	18.7832
3182018	22418R110	5	WT	1 mM	0 mM CP, No CPK	2	8	0.3	5	65	69.4174	18.8495	69.4232	19.3337
3182018	22418R110	5	WT	1 mM	0 mM CP, No CPK	2	8	0.3	5	75	70.3799	18.5641	71.1624	19.8181
3182018	22418R110	5	WT	1 mM	0 mM CP, No CPK	2	8	0.3	5	85	71.916	19.8181	72.7193	20.2516
3182018	22418R110	5	WT	1 mM	0 mM CP, No CPK	2	8	0.3	5	100	73.9646	20.5199	74.7918	20.8288
3182018	22418R110	5	WT	1 mM	0 mM CP, No CPK	2	8	0.3	5	115	76.3821	20.965	76.6212	21.3383
3182018	22418R110	5	WT	1 mM	0 mM CP, No CPK	2	8	0.3	5	130	76.7782	23.2854	78.2629	21.7955
3182018	22418R110	5	WT	1 mM	0 mM CP, No CPK	2	8	0.3	5	150	78.4848	23.35	80.2236	22.3415
3182018	22418R110	5	WT	1 mM	0 mM CP, No CPK	2	8	0.3	5	175	80.2539	25.1644	82.3906	22.945
3182018	22418R110	5	WT	1 mM	0 mM CP, No CPK	2	8	0.3	5	200	82.3741	26.3913	84.3151	23.481
3182018	22418R110	5	WT	1 mM	0 mM CP, No CPK	2	8	0.3	5	225	82.9418	27.4229	86.0499	23.9641
3182018	22418R110	5	WT	1 mM	0 mM CP, No CPK	2	8	0.3	5	250	86.1595	28.2729	87.6319	24.4047
3182018	22418R110	7	WT	2 mM	0 mM CP, No CPK	2	8	0.3	5	12	64.3997	22.1523	62.0254	16.8022
3182018	22418R110	7	WT	2 mM	0 mM CP, No CPK	2	8	0.3	5	15	68.4473	19.4322	64.4007	17.4457
3182018	22418R110	7	WT	2 mM	0 mM CP, No CPK	2	8	0.3	5	20	70.4798	19.2031	67.5977	18.3117
3182018	22418R110	7	WT	2 mM	0 mM CP, No CPK	2	8	0.3	5	25	71.4014	19.3269	70.1864	19.013
3182018	22418R110	7	WT	2 mM	0 mM CP, No CPK	2	8	0.3	5	30	74.3431	19.5539	72.3749	19.6059
3182018	22418R110	7	WT	2 mM	0 mM CP, No CPK	2	8	0.3	5	35	75.4268	19.7131	74.2785	20.1215
3182018	22418R110	7	WT	2 mM	0 mM CP, No CPK	2	8	0.3	5	40	77.6025	20.3145	75.9678	20.5791
3182018	22418R110	7	WT	2 mM	0 mM CP, No CPK	2	8	0.3	5	45	78.0984	21.3217	77.4898	20.9914
3182018	22418R110	7	WT	2 mM	0 mM CP, No CPK	2	8	0.3	5	55	80.4413	20.4014	80.1533	21.713
3182018	22418R110	7	WT	2 mM	0 mM CP, No CPK	2	8	0.3	5	65	82.6616	21.1101	82.4404	22.3325
3182018	22418R110	7	WT	2 mM	0 mM CP, No CPK	2	8	0.3	5	75	84.4961	22.0251	84.4514	22.8773
3182018	22418R110	7	WT	2 mM	0 mM CP, No CPK	2	8	0.3	5	85	85.0729	22.0153	86.2504	23.3646
3182018	22418R110	7	WT	2 mM	0 mM CP, No CPK	2	8	0.3	5	100	87.2876	24.2455	88.6438	24.013
3182018	22418R110	7	WT	2 mM	0 mM CP, No CPK	2	8	0.3	5	115	89.3116	24.9091	90.755	24.5849
3182018	22418R110	7	WT	2 mM	0 mM CP, No CPK	2	8	0.3	5	130	90.9074	24.9335	92.6484	25.0978
3182018	22418R110	7	WT	2 mM	0 mM CP, No CPK	2	8	0.3	5	150	92.7575	26.4072	94.9083	25.71
3182018	22418R110	7	WT	2 mM	0 mM CP, No CPK	2	8	0.3	5	175	94.8144	28.7265	97.4045	26.3862
3182018	22418R110	7	WT	2 mM	0 mM CP, No CPK	2	8	0.3	5	200	97.5336	29.6588	99.6198	26.9863
3182018	22418R110	7	WT	2 mM	0 mM CP, No CPK	2	8	0.3	5	225	99.6227	31.3767	101.616	27.527
3182018	22418R110	7	WT	2 mM	0 mM CP, No CPK	2	8	0.3	5	250	102.216	31.9288	103.435	28.0198
3182018	22418R110	9	WT	5 mM	0 mM CP, No CPK	2	8	0.3	5	12	131.083	42.7761	127.111	29.5188
3182018	22418R110	9	WT	5 mM	0 mM CP, No CPK	2	8	0.3	5	15	134.115	39.4077	131.299	30.4914
3182018	22418R110	9	WT	5 mM	0 mM CP, No CPK	2	8	0.3	5	20	140.502	37.155	136.902	31.7926
3182018	22418R110	9	WT	5 mM	0 mM CP, No CPK	2	8	0.3	5	25	146.461	36.6872	141.413	32.8401
3182018	22418R110	9	WT	5 mM	0 mM CP, No CPK	2	8	0.3	5	30	148.013	35.8802	145.208	33.7215
3182018	22418R110	9	WT	5 mM	0 mM CP, No CPK	2	8	0.3	5	35	151.724	36.2673	148.496	34.4851
3182018	22418R110	9	WT	5 mM	0 mM CP, No CPK	2	8	0.3	5	40	154.105	36.5065	151.405	35.1606
3182018	22418R110	9	WT	5 mM	0 mM CP, No CPK	2	8	0.3	5	45	155.497	35.4323	154.018	35.7673
3182018	22418R110	9	WT	5 mM	0 mM CP, No CPK	2	8	0.3	5	55	160.201	35.7895	158.574	36.8253
3182018	22418R110	9	WT	5 mM	0 mM CP, No CPK	2	8	0.3	5	65	162.698	37.6761	162.469	37.7299
3182018	22418R110	9	WT	5 mM	0 mM CP, No CPK	2	8	0.3	5	75	165.553	37.588	165.882	38.5224
3182018	22418R110	9	WT	5 mM	0 mM CP, No CPK	2	8	0.3	5	85	167.32	38.5254	168.925	39.2292
3182018	22418R110	9	WT	5 mM	0 mM CP, No CPK	2	8	0.3	5	100	171.19	39.0639	172.961	40.1664
3182018	22418R110	9	WT	5 mM	0 mM CP, No CPK	2	8	0.3	5	115	174.052	41.7115	176.508	40.9902
3182018	22418R110	9	WT	5 mM	0 mM CP, No CPK	2	8	0.3	5	130	175.993	41.8894	179.68	41.7268
3182018	22418R110	9	WT	5 mM	0 mM CP, No CPK	2	8	0.3	5	150	179.815	43.7653	183.454	42.6033
3182018	22418R110	9	WT	5 mM	0 mM CP, No CPK	2	8	0.3	5	175	183.901	45.5994	187.609	43.5681
3182018	22418R110	9	WT	5 mM	0 mM CP, No CPK	2	8	0.3	5	200	187.692	47.4219	191.283	44.4214
3182018	22418R110	9	WT	5 mM	0 mM CP, No CPK	2	8	0.3	5	225	190.292	49.7081	194.584	45.188
3182018	22418R110	9	WT	5 mM	0 mM CP, No CPK	2	8	0.3	5	250	195.042	51.5618	197.585	45.8849
3182018
3182018	22418R111	1	WT	0 mM	0 mM CP, No CPK	2	8	0.3	5	12	46.507	10.5966	40.5094	11.4531
3182018	22418R111	1	WT	0 mM	0 mM CP, No CPK	2	8	0.3	5	15	38.3321	8.6147	42.1264	11.9102
3182018	22418R111	1	WT	0 mM	0 mM CP, No CPK	2	8	0.3	5	20	48.7182	11.9066	44.3068	12.5267
3182018	22418R111	1	WT	0 mM	0 mM CP, No CPK	2	8	0.3	5	25	47.9975	10.2978	46.0754	13.0267
3182018	22418R111	1	WT	0 mM	0 mM CP, No CPK	2	8	0.3	5	30	50.3977	12.0823	47.5728	13.4501
3182018	22418R111	1	WT	0 mM	0 mM CP, No CPK	2	8	0.3	5	35	49.6366	11.8231	48.8767	13.8187
3182018	22418R111	1	WT	0 mM	0 mM CP, No CPK	2	8	0.3	5	40	50.2806	11.846	50.035	14.1462
3182018	22418R111	1	WT	0 mM	0 mM CP, No CPK	2	8	0.3	5	45	52.298	13.9269	51.0795	14.4415
3182018	22418R111	1	WT	0 mM	0 mM CP, No CPK	2	8	0.3	5	55	52.9017	12.0913	52.9095	14.9589
3182018	22418R111	1	WT	0 mM	0 mM CP, No CPK	2	8	0.3	5	65	54.7181	15.0684	54.4829	15.4038
3182018	22418R111	1	WT	0 mM	0 mM CP, No CPK	2	8	0.3	5	75	55.1523	16.1629	55.8678	15.7953
3182018	22418R111	1	WT	0 mM	0 mM CP, No CPK	2	8	0.3	5	85	56.5383	15.7193	57.1079	16.1459
3182018	22418R111	1	WT	0 mM	0 mM CP, No CPK	2	8	0.3	5	100	57.2049	15.6427	58.7594	16.6128
3182018	22418R111	1	WT	0 mM	0 mM CP, No CPK	2	8	0.3	5	115	58.5089	17.3988	60.2177	17.0251
3182018	22418R111	1	WT	0 mM	0 mM CP, No CPK	2	8	0.3	5	130	60.2241	19.1732	61.5268	17.3952
3182018	22418R111	1	WT	0 mM	0 mM CP, No CPK	2	8	0.3	5	150	61.0596	19.4826	63.0907	17.8374
3182018	22418R111	1	WT	0 mM	0 mM CP, No CPK	2	8	0.3	5	175	62.9872	20.7868	64.82	18.3263
3182018	22418R111	1	WT	0 mM	0 mM CP, No CPK	2	8	0.3	5	200	64.5362	22.2504	66.3562	18.7606
3182018	22418R111	1	WT	0 mM	0 mM CP, No CPK	2	8	0.3	5	225	66.5357	23.2491	67.7414	19.1523
3182018	22418R111	1	WT	0 mM	0 mM CP, No CPK	2	8	0.3	5	250	69.9563	24.2548	69.005	19.5095
3182018	22418R111	3	WT	0.5 mM	0 mM CP, No CPK	2	8	0.3	5	12	44.0625	9.6842	42.4246	11.5842
3182018	22418R111	3	WT	0.5 mM	0 mM CP, No CPK	2	8	0.3	5	15	48.7368	10.659	44.0619	12.0313
3182018	22418R111	3	WT	0.5 mM	0 mM CP, No CPK	2	8	0.3	5	20	50.1684	11.687	46.2663	12.6332
3182018	22418R111	3	WT	0.5 mM	0 mM CP, No CPK	2	8	0.3	5	25	49.7949	11.491	48.0518	13.1208
3182018	22418R111	3	WT	0.5 mM	0 mM CP, No CPK	2	8	0.3	5	30	49.9232	11.1977	49.5617	13.5331
3182018	22418R111	3	WT	0.5 mM	0 mM CP, No CPK	2	8	0.3	5	35	51.0059	12.0105	50.8753	13.8918
3182018	22418R111	3	WT	0.5 mM	0 mM CP, No CPK	2	8	0.3	5	40	53.7032	12.9317	52.0413	14.2101
3182018	22418R111	3	WT	0.5 mM	0 mM CP, No CPK	2	8	0.3	5	45	53.3817	12.027	53.0919	14.497
3182018	22418R111	3	WT	0.5 mM	0 mM CP, No CPK	2	8	0.3	5	55	55.5645	15.2546	54.931	14.9992
3182018	22418R111	3	WT	0.5 mM	0 mM CP, No CPK	2	8	0.3	5	65	57.5405	14.4796	56.5105	15.4305
3182018	22418R111	3	WT	0.5 mM	0 mM CP, No CPK	2	8	0.3	5	75	57.1923	14.6141	57.8995	15.8098
3182018	22418R111	3	WT	0.5 mM	0 mM CP, No CPK	2	8	0.3	5	85	57.7138	16.3864	59.1425	16.1491
3182018	22418R111	3	WT	0.5 mM	0 mM CP, No CPK	2	8	0.3	5	100	59.7698	16.2524	60.7962	16.6007
3182018	22418R111	3	WT	0.5 mM	0 mM CP, No CPK	2	8	0.3	5	115	60.9926	18.0302	62.2554	16.9991
3182018	22418R111	3	WT	0.5 mM	0 mM CP, No CPK	2	8	0.3	5	130	60.424	18.6324	63.5642	17.3565
3182018	22418R111	3	WT	0.5 mM	0 mM CP, No CPK	2	8	0.3	5	150	63.001	20.5605	65.1266	17.7831
3182018	22418R111	3	WT	0.5 mM	0 mM CP, No CPK	2	8	0.3	5	175	65.2444	21.8841	66.8527	18.2545
3182018	22418R111	3	WT	0.5 mM	0 mM CP, No CPK	2	8	0.3	5	200	66.5422	22.1706	68.3849	18.6728
3182018	22418R111	3	WT	0.5 mM	0 mM CP, No CPK	2	8	0.3	5	225	68.5801	23.5932	69.7655	19.0498
3182018	22418R111	3	WT	0.5 mM	0 mM CP, No CPK	2	8	0.3	5	250	71.0215	25.1819	71.024	19.3935
3182018	22418R111	5	WT	1 mM	0 mM CP, No CPK	2	8	0.3	5	12	45.7855	10.5098	43.9983	12.1383
3182018	22418R111	5	WT	1 mM	0 mM CP, No CPK	2	8	0.3	5	15	47.1789	12.329	45.7134	12.6115
3182018	22418R111	5	WT	1 mM	0 mM CP, No CPK	2	8	0.3	5	20	46.117	9.9878	48.0235	13.2488
3182018	22418R111	5	WT	1 mM	0 mM CP, No CPK	2	8	0.3	5	25	54.4289	14.5054	49.8955	13.7653
3182018	22418R111	5	WT	1 mM	0 mM CP, No CPK	2	8	0.3	5	30	54.8354	13.1135	51.479	14.2021
3182018	22418R111	5	WT	1 mM	0 mM CP, No CPK	2	8	0.3	5	35	55.0531	13.5258	52.8571	14.5823
3182018	22418R111	5	WT	1 mM	0 mM CP, No CPK	2	8	0.3	5	40	54.5159	13.2309	54.0806	14.9199
3182018	22418R111	5	WT	1 mM	0 mM CP, No CPK	2	8	0.3	5	45	55.0896	13.9753	55.1832	15.2241
3182018	22418R111	5	WT	1 mM	0 mM CP, No CPK	2	8	0.3	5	55	56.9884	12.5599	57.1139	15.7567
3182018	22418R111	5	WT	1 mM	0 mM CP, No CPK	2	8	0.3	5	65	59.5025	14.3562	58.7726	16.2143
3182018	22418R111	5	WT	1 mM	0 mM CP, No CPK	2	8	0.3	5	75	59.5803	15.3349	60.2317	16.6168
3182018	22418R111	5	WT	1 mM	0 mM CP, No CPK	2	8	0.3	5	85	61.1334	16.2889	61.5376	16.9771
3182018	22418R111	5	WT	1 mM	0 mM CP, No CPK	2	8	0.3	5	100	61.8334	16.5295	63.2755	17.4566
3182018	22418R111	5	WT	1 mM	0 mM CP, No CPK	2	8	0.3	5	115	64.5103	18.6836	64.8093	17.8797
3182018	22418R111	5	WT	1 mM	0 mM CP, No CPK	2	8	0.3	5	130	64.4805	18.4418	66.1854	18.2594
3182018	22418R111	5	WT	1 mM	0 mM CP, No CPK	2	8	0.3	5	150	64.9333	20.6133	67.8285	18.7127
3182018	22418R111	5	WT	1 mM	0 mM CP, No CPK	2	8	0.3	5	175	67.1787	23.017	69.6442	19.2136
3182018	22418R111	5	WT	1 mM	0 mM CP, No CPK	2	8	0.3	5	200	70.6147	23.1212	71.2563	19.6583
3182018	22418R111	5	WT	1 mM	0 mM CP, No CPK	2	8	0.3	5	225	71.8173	25.4664	72.7091	20.0591
3182018	22418R111	5	WT	1 mM	0 mM CP, No CPK	2	8	0.3	5	250	74.4494	25.9032	74.0339	20.4246
3182018	22418R111	7	WT	2 mM	0 mM CP, No CPK	2	8	0.3	5	12	50.1177	12.4722	48.0918	12.9442
3182018	22418R111	7	WT	2 mM	0 mM CP, No CPK	2	8	0.3	5	15	56.9792	14.4669	49.922	13.4369
3182018	22418R111	7	WT	2 mM	0 mM CP, No CPK	2	8	0.3	5	20	54.1881	12.836	52.3847	14.0997
3182018	22418R111	7	WT	2 mM	0 mM CP, No CPK	2	8	0.3	5	25	55.7164	12.3685	54.3783	14.6363
3182018	22418R111	7	WT	2 mM	0 mM CP, No CPK	2	8	0.3	5	30	57.5491	12.935	56.0634	15.0899
3182018	22418R111	7	WT	2 mM	0 mM CP, No CPK	2	8	0.3	5	35	58.8743	14.1402	57.5288	15.4843
3182018	22418R111	7	WT	2 mM	0 mM CP, No CPK	2	8	0.3	5	40	58.9148	13.9505	58.8291	15.8343
3182018	22418R111	7	WT	2 mM	0 mM CP, No CPK	2	8	0.3	5	45	61.6696	14.7805	60.0004	16.1495
3182018	22418R111	7	WT	2 mM	0 mM CP, No CPK	2	8	0.3	5	55	61.4053	16.0604	62.05	16.7012
3182018	22418R111	7	WT	2 mM	0 mM CP, No CPK	2	8	0.3	5	65	64.6584	17.4691	63.8095	17.1748
3182018	22418R111	7	WT	2 mM	0 mM CP, No CPK	2	8	0.3	5	75	64.3434	14.5147	65.3564	17.5911
3182018	22418R111	7	WT	2 mM	0 mM CP, No CPK	2	8	0.3	5	85	67.0019	18.2654	66.7401	17.9636
3182018	22418R111	7	WT	2 mM	0 mM CP, No CPK	2	8	0.3	5	100	67.4064	19.2005	68.5805	18.4589
3182018	22418R111	7	WT	2 mM	0 mM CP, No CPK	2	8	0.3	5	115	66.7672	19.5359	70.2038	18.8959
3182018	22418R111	7	WT	2 mM	0 mM CP, No CPK	2	8	0.3	5	130	69.9169	18.963	71.6594	19.2876
3182018	22418R111	7	WT	2 mM	0 mM CP, No CPK	2	8	0.3	5	150	70.2695	21.6598	73.3966	19.7552
3182018	22418R111	7	WT	2 mM	0 mM CP, No CPK	2	8	0.3	5	175	73.1624	23.0835	75.315	20.2716
3182018	22418R111	7	WT	2 mM	0 mM CP, No CPK	2	8	0.3	5	200	75.2253	24.802	77.0173	20.7298
3182018	22418R111	7	WT	2 mM	0 mM CP, No CPK	2	8	0.3	5	225	77.4729	26.1599	78.5508	21.1425
3182018	22418R111	7	WT	2 mM	0 mM CP, No CPK	2	8	0.3	5	250	79.9459	27.4399	79.9484	21.5187
3182018	22418R111	9	WT	5 mM	0 mM CP, No CPK	2	8	0.3	5	12	72.5158	19.5648	73.7789	18.5019
[truncated: 19 more rows]

## Sheet: Active_Tension
Animal ID	Fiber	Condition	ADP Concentration	CP-CPK	Dextran %	Temperature	SL	pCa	ATP (mM)	Pi (mM)	Absolute Tension (kPa)	Active Tension (kPa)	Norm. pCa Tension	MaxFit	Slope (nH)	pCa50	R2
11892	22112R11	WT	0 mM	Yes	3	28	2	8	5	0.3	0.81	0	0
11892	22112R11	WT	0 mM	Yes	3	28	2	6.5	5	0.3	1.09	0.28	0.014629
11892	22112R11	WT	0 mM	Yes	3	28	2	6	5	0.3	1.49	0.68	0.0355277
11892	22112R11	WT	0 mM	Yes	3	28	2	5.8	5	0.3	2.48	1.67	0.0872518
11892	22112R11	WT	0 mM	Yes	3	28	2	5.6	5	0.3	8.25	7.44	0.388715
11892	22112R11	WT	0 mM	Yes	3	28	2	5.5	5	0.3	12.12	11.31	0.590909
11892	22112R11	WT	0 mM	Yes	3	28	2	5.4	5	0.3	16.04	15.23	0.795716
11892	22112R11	WT	0 mM	Yes	3	28	2	5.2	5	0.3	19.21	18.4	0.961338
11892	22112R11	WT	0 mM	Yes	3	28	2	4.8	5	0.3	19.95	19.14	1	19.22	3.87	5.55	1
11892	22112R12	WT	0 mM	Yes	3	28	2	8	5	0.3	0.93	0	0
11892	22112R12	WT	0 mM	Yes	3	28	2	6.5	5	0.3	1.32	0.39	0.0206568
11892	22112R12	WT	0 mM	Yes	3	28	2	6	5	0.3	1.64	0.71	0.0376059
11892	22112R12	WT	0 mM	Yes	3	28	2	5.8	5	0.3	2.37	1.44	0.0762712
11892	22112R12	WT	0 mM	Yes	3	28	2	5.6	5	0.3	5.7	4.77	0.252648
11892	22112R12	WT	0 mM	Yes	3	28	2	5.5	5	0.3	10.07	9.14	0.48411
11892	22112R12	WT	0 mM	Yes	3	28	2	5.4	5	0.3	14.41	13.48	0.713983
11892	22112R12	WT	0 mM	Yes	3	28	2	5.2	5	0.3	17.47	16.54	0.876059
11892	22112R12	WT	0 mM	Yes	3	28	2	4.8	5	0.3	19.81	18.88	1	18.52	3.85	5.5	0.997
11892	22112R15	WT	0 mM	Yes	3	28	2	8	5	0.3	0.8	0	0
11892	22112R15	WT	0 mM	Yes	3	28	2	6.5	5	0.3	1.01	0.21	0.0130435
11892	22112R15	WT	0 mM	Yes	3	28	2	6	5	0.3	1.37	0.57	0.0354037
11892	22112R15	WT	0 mM	Yes	3	28	2	5.8	5	0.3	2.05	1.25	0.0776398
11892	22112R15	WT	0 mM	Yes	3	28	2	5.6	5	0.3	5.17	4.37	0.271429
11892	22112R15	WT	0 mM	Yes	3	28	2	5.5	5	0.3	9.55	8.75	0.543478
11892	22112R15	WT	0 mM	Yes	3	28	2	5.4	5	0.3	13.56	12.76	0.792547
11892	22112R15	WT	0 mM	Yes	3	28	2	5.2	5	0.3	16.01	15.21	0.94472
11892	22112R15	WT	0 mM	Yes	3	28	2	4.8	5	0.3	16.9	16.1	1	15.99	4.69	5.52	0.998
11892	22112R16	WT	0 mM	Yes	3	28	2	8	5	0.3	1.18	0	0
11892	22112R16	WT	0 mM	Yes	3	28	2	6.5	5	0.3	1.56	0.38	0.0136543
11892	22112R16	WT	0 mM	Yes	3	28	2	6	5	0.3	2.45	1.27	0.0456342
11892	22112R16	WT	0 mM	Yes	3	28	2	5.8	5	0.3	4.02	2.84	0.102048
11892	22112R16	WT	0 mM	Yes	3	28	2	5.6	5	0.3	11.22	10.04	0.360762
11892	22112R16	WT	0 mM	Yes	3	28	2	5.5	5	0.3	18.31	17.13	0.615523
11892	22112R16	WT	0 mM	Yes	3	28	2	5.4	5	0.3	24.04	22.86	0.821416
11892	22112R16	WT	0 mM	Yes	3	28	2	5.2	5	0.3	27.57	26.39	0.948257
11892	22112R16	WT	0 mM	Yes	3	28	2	4.8	5	0.3	29.01	27.83	1	27.76	4.12	5.55	0.999
11892	22112R117	WT	0 mM	Yes	3	28	2	8	5	0.3	1.85	0	0
11892	22112R117	WT	0 mM	Yes	3	28	2	6.5	5	0.3	2.04	0.19	0.00887021
11892	22112R117	WT	0 mM	Yes	3	28	2	6	5	0.3	3.39	1.54	0.0718954
11892	22112R117	WT	0 mM	Yes	3	28	2	5.8	5	0.3	6.31	4.46	0.208217
11892	22112R117	WT	0 mM	Yes	3	28	2	5.6	5	0.3	13.56	11.71	0.546685
11892	22112R117	WT	0 mM	Yes	3	28	2	5.5	5	0.3	17.38	15.53	0.725023
11892	22112R117	WT	0 mM	Yes	3	28	2	5.4	5	0.3	19.94	18.09	0.844538
11892	22112R117	WT	0 mM	Yes	3	28	2	5.2	5	0.3	21.94	20.09	0.937908
11892	22112R117	WT	0 mM	Yes	3	28	2	4.8	5	0.3	23.27	21.42	1	21.27	3.24	5.63	1
11892	22112R118	WT	0 mM	Yes	3	28	2	8	5	0.3	1.3	0	0
11892	22112R118	WT	0 mM	Yes	3	28	2	6.5	5	0.3	1.5	0.2	0.00956023
11892	22112R118	WT	0 mM	Yes	3	28	2	6	5	0.3	1.89	0.59	0.0282027
11892	22112R118	WT	0 mM	Yes	3	28	2	5.8	5	0.3	2.8	1.5	0.0717017
11892	22112R118	WT	0 mM	Yes	3	28	2	5.6	5	0.3	7.92	6.62	0.316444
11892	22112R118	WT	0 mM	Yes	3	28	2	5.5	5	0.3	14.21	12.91	0.617113
11892	22112R118	WT	0 mM	Yes	3	28	2	5.4	5	0.3	17.93	16.63	0.794933
11892	22112R118	WT	0 mM	Yes	3	28	2	5.2	5	0.3	20.62	19.32	0.923518
11892	22112R118	WT	0 mM	Yes	3	28	2	4.8	5	0.3	22.22	20.92	1	20.45	4.6	5.54	0.998
11892	22328R11	WT	0 mM	No	3	28	2	8	5	0.3	1.3	0	0
11892	22328R11	WT	0 mM	No	3	28	2	6.5	5	0.3	2.01	0.71	0.022292
11892	22328R11	WT	0 mM	No	3	28	2	6	5	0.3	7.52	6.22	0.19529
11892	22328R11	WT	0 mM	No	3	28	2	5.8	5	0.3	16.65	15.35	0.481947
11892	22328R11	WT	0 mM	No	3	28	2	5.6	5	0.3	21.32	20.02	0.628571
11892	22328R11	WT	0 mM	No	3	28	2	5.5	5	0.3	25.97	24.67	0.774568
11892	22328R11	WT	0 mM	No	3	28	2	5.4	5	0.3	32.14	30.84	0.968289
11892	22328R11	WT	0 mM	No	3	28	2	5.2	5	0.3	34.29	32.99	1.03579
11892	22328R11	WT	0 mM	No	3	28	2	4.8	5	0.3	33.15	31.85	1	33.6	2.27	5.73	0.987
11892	22328R14	WT	5 mM	No	3	28	2	8	5	0.3	1.94	0	0
11892	22328R14	WT	5 mM	No	3	28	2	6.5	5	0.3	2.96	1.02	0.0852843
11892	22328R14	WT	5 mM	No	3	28	2	6	5	0.3	6.94	5	0.41806
11892	22328R14	WT	5 mM	No	3	28	2	5.8	5	0.3	10.99	9.05	0.756689
11892	22328R14	WT	5 mM	No	3	28	2	5.6	5	0.3	13.34	11.4	0.953177
11892	22328R14	WT	5 mM	No	3	28	2	5.5	5	0.3	14.12	12.18	1.01839
11892	22328R14	WT	5 mM	No	3	28	2	5.4	5	0.3	14.05	12.11	1.01254
11892	22328R14	WT	5 mM	No	3	28	2	5.2	5	0.3	14.02	12.08	1.01003
11892	22328R14	WT	5 mM	No	3	28	2	4.8	5	0.3	13.9	11.96	1	12.28	3.04	5.95	0.997
11892	22328R15	WT	5 mM	No	3	28	2	8	5	0.3	0.87	0	0
11892	22328R15	WT	5 mM	No	3	28	2	6.5	5	0.3	1.53	0.66	0.0426081
11892	22328R15	WT	5 mM	No	3	28	2	6	5	0.3	5.04	4.17	0.269206
11892	22328R15	WT	5 mM	No	3	28	2	5.8	5	0.3	9.78	8.91	0.57521
11892	22328R15	WT	5 mM	No	3	28	2	5.6	5	0.3	15.86	14.99	0.967721
11892	22328R15	WT	5 mM	No	3	28	2	5.5	5	0.3	17.22	16.35	1.05552
11892	22328R15	WT	5 mM	No	3	28	2	5.4	5	0.3	17.12	16.25	1.04906
11892	22328R15	WT	5 mM	No	3	28	2	5.2	5	0.3	16.77	15.9	1.02647
11892	22328R15	WT	5 mM	No	3	28	2	4.8	5	0.3	16.36	15.49	1	16.32	3.66	5.85	0.992
11892	22328R16	WT	5 mM	No	3	28	2	8	5	0.3	2.25	0	0
11892	22328R16	WT	5 mM	No	3	28	2	6.5	5	0.3	3.09	0.84	0.0566802
11892	22328R16	WT	5 mM	No	3	28	2	6	5	0.3	5.3	3.05	0.205803
11892	22328R16	WT	5 mM	No	3	28	2	5.8	5	0.3	9.83	7.58	0.511471
11892	22328R16	WT	5 mM	No	3	28	2	5.6	5	0.3	15.34	13.09	0.883266
11892	22328R16	WT	5 mM	No	3	28	2	5.5	5	0.3	17.3	15.05	1.01552
11892	22328R16	WT	5 mM	No	3	28	2	5.4	5	0.3	18.01	15.76	1.06343
11892	22328R16	WT	5 mM	No	3	28	2	5.2	5	0.3	17.59	15.34	1.03509
11892	22328R16	WT	5 mM	No	3	28	2	4.8	5	0.3	17.07	14.82	1	15.59	3.64	5.81	0.994
11892	22328R17	WT	5 mM	No	3	28	2	8	5	0.3	1.07	0	0
11892	22328R17	WT	5 mM	No	3	28	2	6.5	5	0.3	2.1	1.03	0.0566868
11892	22328R17	WT	5 mM	No	3	28	2	6	5	0.3	6.07	5	0.275179
11892	22328R17	WT	5 mM	No	3	28	2	5.8	5	0.3	12.1	11.03	0.607045
11892	22328R17	WT	5 mM	No	3	28	2	5.6	5	0.3	17.76	16.69	0.918547
11892	22328R17	WT	5 mM	No	3	28	2	5.5	5	0.3	19.7	18.63	1.02532
11892	22328R17	WT	5 mM	No	3	28	2	5.4	5	0.3	19.97	18.9	1.04018
11892	22328R17	WT	5 mM	No	3	28	2	5.2	5	0.3	19.6	18.53	1.01981
11892	22328R17	WT	5 mM	No	3	28	2	4.8	5	0.3	19.24	18.17	1	18.91	3.41	5.86	0.995
11892	22328R18	WT	0 mM	No	3	28	2	8	5	0.3	2.06	0	0
11892	22328R18	WT	0 mM	No	3	28	2	6.5	5	0.3	2.93	0.87	0.0324748
11892	22328R18	WT	0 mM	No	3	28	2	6	5	0.3	6.87	4.81	0.179545
11892	22328R18	WT	0 mM	No	3	28	2	5.8	5	0.3	16.54	14.48	0.5405
11892	22328R18	WT	0 mM	No	3	28	2	5.6	5	0.3	20.64	18.58	0.693542
11892	22328R18	WT	0 mM	No	3	28	2	5.5	5	0.3	25.78	23.72	0.885405
11892	22328R18	WT	0 mM	No	3	28	2	5.4	5	0.3	29.09	27.03	1.00896
11892	22328R18	WT	0 mM	No	3	28	2	5.2	5	0.3	30.18	28.12	1.04965
11892	22328R18	WT	0 mM	No	3	28	2	4.8	5	0.3	28.85	26.79	1	28.06	2.66	5.77	0.988
11892	22328R19	WT	0 mM	No	3	28	2	8	5	0.3	1.43	0	0
11892	22328R19	WT	0 mM	No	3	28	2	6.5	5	0.3	2.11	0.68	0.0285355
11892	22328R19	WT	0 mM	No	3	28	2	6	5	0.3	5.57	4.14	0.173731
11892	22328R19	WT	0 mM	No	3	28	2	5.8	5	0.3	13.28	11.85	0.497272
11892	22328R19	WT	0 mM	No	3	28	2	5.6	5	0.3	17.05	15.62	0.655476
11892	22328R19	WT	0 mM	No	3	28	2	5.5	5	0.3	21.12	19.69	0.826269
11892	22328R19	WT	0 mM	No	3	28	2	5.4	5	0.3	24.19	22.76	0.955099
11892	22328R19	WT	0 mM	No	3	28	2	5.2	5	0.3	25.71	24.28	1.01888
11892	22328R19	WT	0 mM	No	3	28	2	4.8	5	0.3	25.26	23.83	1	24.7	2.46	5.75	0.991
11892	22328R110	WT	0 mM	No	3	28	2	8	5	0.3	1.36	0	0
11892	22328R110	WT	0 mM	No	3	28	2	6.5	5	0.3	1.75	0.39	0.0174341
11892	22328R110	WT	0 mM	No	3	28	2	6	5	0.3	2.92	1.56	0.0697363
11892	22328R110	WT	0 mM	No	3	28	2	5.8	5	0.3	6.69	5.33	0.238266
11892	22328R110	WT	0 mM	No	3	28	2	5.6	5	0.3	15.43	14.07	0.628967
11892	22328R110	WT	0 mM	No	3	28	2	5.5	5	0.3	22.59	21.23	0.949039
11892	22328R110	WT	0 mM	No	3	28	2	5.4	5	0.3	24.51	23.15	1.03487
11892	22328R110	WT	0 mM	No	3	28	2	5.2	5	0.3	24.45	23.09	1.03219
11892	22328R110	WT	0 mM	No	3	28	2	4.8	5	0.3	23.73	22.37	1	23.45	4.48	5.67	0.992
11892	22328R116	WT	0 mM	No	3	28	2	8	5	0.3	0.97	0	0
11892	22328R116	WT	0 mM	No	3	28	2	6.5	5	0.3	1.31	0.34	0.0138889
11892	22328R116	WT	0 mM	No	3	28	2	6	5	0.3	2.36	1.39	0.056781
11892	22328R116	WT	0 mM	No	3	28	2	5.8	5	0.3	3.99	3.02	0.123366
11892	22328R116	WT	0 mM	No	3	28	2	5.6	5	0.3	11.45	10.48	0.428105
11892	22328R116	WT	0 mM	No	3	28	2	5.5	5	0.3	16.24	15.27	0.623775
11892	22328R116	WT	0 mM	No	3	28	2	5.4	5	0.3	21.86	20.89	0.85335
11892	22328R116	WT	0 mM	No	3	28	2	5.2	5	0.3	25.6	24.63	1.00613
11892	22328R116	WT	0 mM	No	3	28	2	4.8	5	0.3	25.45	24.48	1	25.13	3.81	5.56	0.998
11892	22328R117	WT	0 mM	No	3	28	2	8	5	0.3	1.07	0	0
11892	22328R117	WT	0 mM	No	3	28	2	6.5	5	0.3	1.44	0.37	0.0172494
11892	22328R117	WT	0 mM	No	3	28	2	6	5	0.3	2.24	1.17	0.0545455
11892	22328R117	WT	0 mM	No	3	28	2	5.8	5	0.3	7.23	6.16	0.287179
11892	22328R117	WT	0 mM	No	3	28	2	5.6	5	0.3	15.93	14.86	0.692774
11892	22328R117	WT	0 mM	No	3	28	2	5.5	5	0.3	21.46	20.39	0.950583
11892	22328R117	WT	0 mM	No	3	28	2	5.4	5	0.3	23.67	22.6	1.05361
11892	22328R117	WT	0 mM	No	3	28	2	5.2	5	0.3	23.6	22.53	1.05035
11892	22328R117	WT	0 mM	No	3	28	2	4.8	5	0.3	22.52	21.45	1	22.62	4.31	5.69	0.994
11892	22328R118	WT	0 mM	No	3	28	2	8	5	0.3	1.3	0	0
11892	22328R118	WT	0 mM	No	3	28	2	6.5	5	0.3	1.88	0.58	0.0212922
11892	22328R118	WT	0 mM	No	3	28	2	6	5	0.3	7.42	6.12	0.22467
11892	22328R118	WT	0 mM	No	3	28	2	5.8	5	0.3	13.8	12.5	0.458884
11892	22328R118	WT	0 mM	No	3	28	2	5.6	5	0.3	22.79	21.49	0.788913
11892	22328R118	WT	0 mM	No	3	28	2	5.5	5	0.3	28.68	27.38	1.00514
11892	22328R118	WT	0 mM	No	3	28	2	5.4	5	0.3	29.73	28.43	1.04369
11892	22328R118	WT	0 mM	No	3	28	2	5.2	5	0.3	29.38	28.08	1.03084
11892	22328R118	WT	0 mM	No	3	28	2	4.8	5	0.3	28.54	27.24	1	28.71	3.2	5.78	0.99
11892	22328R119	WT	5 mM	No	3	28	2	8	5	0.3	2.83	0	0
11892	22328R119	WT	5 mM	No	3	28	2	6.5	5	0.3	4.68	1.85	0.109209
11892	22328R119	WT	5 mM	No	3	28	2	6	5	0.3	9.88	7.05	0.416175
11892	22328R119	WT	5 mM	No	3	28	2	5.8	5	0.3	14.66	11.83	0.698347
11892	22328R119	WT	5 mM	No	3	28	2	5.6	5	0.3	19.36	16.53	0.975797
11892	22328R119	WT	5 mM	No	3	28	2	5.5	5	0.3	20.58	17.75	1.04782
11892	22328R119	WT	5 mM	No	3	28	2	5.4	5	0.3	20.67	17.84	1.05313
11892	22328R119	WT	5 mM	No	3	28	2	5.2	5	0.3	20.57	17.74	1.04723
11892	22328R119	WT	5 mM	No	3	28	2	4.8	5	0.3	19.77	16.94	1	18	2.79	5.93	0.991
11892	22328R121	WT	5 mM	No	3	28	2	8	5	0.3	1.15	0	0
11892	22328R121	WT	5 mM	No	3	28	2	6.5	5	0.3	3.22	2.07	0.11293
11892	22328R121	WT	5 mM	No	3	28	2	6	5	0.3	12.08	10.93	0.59629
11892	22328R121	WT	5 mM	No	3	28	2	5.8	5	0.3	17.02	15.87	0.865794
11892	22328R121	WT	5 mM	No	3	28	2	5.6	5	0.3	20.05	18.9	1.0311
11892	22328R121	WT	5 mM	No	3	28	2	5.5	5	0.3	20.34	19.19	1.04692
11892	22328R121	WT	5 mM	No	3	28	2	5.4	5	0.3	20.46	19.31	1.05346
11892	22328R121	WT	5 mM	No	3	28	2	5.2	5	0.3	20.14	18.99	1.03601
11892	22328R121	WT	5 mM	No	3	28	2	4.8	5	0.3	19.48	18.33	1	19.34	2.6	6.06	0.995
11892	22328R122	WT	0 mM	Yes	3	28	2	8	5	0.3	1.3	0	0
11892	22328R122	WT	0 mM	Yes	3	28	2	6.5	5	0.3	1.72	0.42	0.021374
11892	22328R122	WT	0 mM	Yes	3	28	2	6	5	0.3	2.49	1.19	0.0605598
11892	22328R122	WT	0 mM	Yes	3	28	2	5.8	5	0.3	3.92	2.62	0.133333
11892	22328R122	WT	0 mM	Yes	3	28	2	5.6	5	0.3	8.77	7.47	0.380153
11892	22328R122	WT	0 mM	Yes	3	28	2	5.5	5	0.3	13.06	11.76	0.598473
11892	22328R122	WT	0 mM	Yes	3	28	2	5.4	5	0.3	17.08	15.78	0.803053
11892	22328R122	WT	0 mM	Yes	3	28	2	5.2	5	0.3	19.55	18.25	0.928753
11892	22328R122	WT	0 mM	Yes	3	28	2	4.8	5	0.3	20.95	19.65	1	19.67	3.49	5.55	0.998
3182018	22418R112	WT	0 mM	Yes	3	28	2	8	5	0.3	1.14	0	0
3182018	22418R112	WT	0 mM	Yes	3	28	2	6.5	5	0.3	1.74	0.6	0.0239712
3182018	22418R112	WT	0 mM	Yes	3	28	2	6	5	0.3	3.54	2.4	0.0958849
3182018	22418R112	WT	0 mM	Yes	3	28	2	5.8	5	0.3	7.43	6.29	0.251298
3182018	22418R112	WT	0 mM	Yes	3	28	2	5.6	5	0.3	17.14	16	0.639233
3182018	22418R112	WT	0 mM	Yes	3	28	2	5.5	5	0.3	22.11	20.97	0.837795
3182018	22418R112	WT	0 mM	Yes	3	28	2	5.4	5	0.3	24.41	23.27	0.929684
3182018	22418R112	WT	0 mM	Yes	3	28	2	5.2	5	0.3	26.05	24.91	0.995206
3182018	22418R112	WT	0 mM	Yes	3	28	2	4.8	5	0.3	26.17	25.03	1	25.38	3.62	5.67	0.999
3182018	22418R114	WT	0 mM	Yes	3	28	2	8	5	0.3	1.08	0	0
3182018	22418R114	WT	0 mM	Yes	3	28	2	6.5	5	0.3	1.33	0.25	0.0152439
3182018	22418R114	WT	0 mM	Yes	3	28	2	6	5	0.3	1.91	0.83	0.0506098
3182018	22418R114	WT	0 mM	Yes	3	28	2	5.8	5	0.3	2.82	1.74	0.106098
3182018	22418R114	WT	0 mM	Yes	3	28	2	5.6	5	0.3	6.4	5.32	0.32439
3182018	22418R114	WT	0 mM	Yes	3	28	2	5.5	5	0.3	9.1	8.02	0.489024
3182018	22418R114	WT	0 mM	Yes	3	28	2	5.4	5	0.3	12.11	11.03	0.672561
3182018	22418R114	WT	0 mM	Yes	3	28	2	5.2	5	0.3	15.57	14.49	0.883537
3182018	22418R114	WT	0 mM	Yes	3	28	2	4.8	5	0.3	17.48	16.4	1	16.52	2.98	5.49	0.999
3182018	22418R115	WT	0 mM	Yes	3	28	2	8	5	0.3	1.25	0	0
3182018	22418R115	WT	0 mM	Yes	3	28	2	6.5	5	0.3	1.71	0.46	0.0311653
3182018	22418R115	WT	0 mM	Yes	3	28	2	6	5	0.3	2.52	1.27	0.0860434
3182018	22418R115	WT	0 mM	Yes	3	28	2	5.8	5	0.3	4.08	2.83	0.191734
3182018	22418R115	WT	0 mM	Yes	3	28	2	5.6	5	0.3	7.96	6.71	0.454607
3182018	22418R115	WT	0 mM	Yes	3	28	2	5.5	5	0.3	10.56	9.31	0.630759
3182018	22418R115	WT	0 mM	Yes	3	28	2	5.4	5	0.3	13.19	11.94	0.808943
3182018	22418R115	WT	0 mM	Yes	3	28	2	5.2	5	0.3	14.92	13.67	0.926152
3182018	22418R115	WT	0 mM	Yes	3	28	2	4.8	5	0.3	16.01	14.76	1	14.9	2.89	5.58	0.998
3182018	22418R116	WT	0 mM	Yes	3	28	2	8	5	0.3	1.43	0	0
3182018	22418R116	WT	0 mM	Yes	3	28	2	6.5	5	0.3	1.56	0.13	0.00676731
3182018	22418R116	WT	0 mM	Yes	3	28	2	6	5	0.3	3.39	1.96	0.10203
3182018	22418R116	WT	0 mM	Yes	3	28	2	5.8	5	0.3	5.5	4.07	0.211869
3182018	22418R116	WT	0 mM	Yes	3	28	2	5.6	5	0.3	11.73	10.3	0.536179
3182018	22418R116	WT	0 mM	Yes	3	28	2	5.5	5	0.3	15.08	13.65	0.710567
3182018	22418R116	WT	0 mM	Yes	3	28	2	5.4	5	0.3	17.56	16.13	0.839667
3182018	22418R116	WT	0 mM	Yes	3	28	2	5.2	5	0.3	19.79	18.36	0.955752
3182018	22418R116	WT	0 mM	Yes	3	28	2	4.8	5	0.3	20.64	19.21	1	19.37	3.02	5.62	0.999
3182018	22418R117	WT	0 mM	Yes	3	28	2	8	5	0.3	0.86	0	0
3182018	22418R117	WT	0 mM	Yes	3	28	2	6.5	5	0.3	1.09	0.23	0.01622
3182018	22418R117	WT	0 mM	Yes	3	28	2	6	5	0.3	1.78	0.92	0.0648801
3182018	22418R117	WT	0 mM	Yes	3	28	2	5.8	5	0.3	2.84	1.98	0.139633
3182018	22418R117	WT	0 mM	Yes	3	28	2	5.6	5	0.3	5.53	4.67	0.329337
3182018	22418R117	WT	0 mM	Yes	3	28	2	5.5	5	0.3	8.24	7.38	0.520451
3182018	22418R117	WT	0 mM	Yes	3	28	2	5.4	5	0.3	11.2	10.34	0.729196
3182018	22418R117	WT	0 mM	Yes	3	28	2	5.2	5	0.3	13.84	12.98	0.915374
3182018	22418R117	WT	0 mM	Yes	3	28	2	4.8	5	0.3	15.04	14.18	1	14.37	3.08	5.51	0.998
3182018	22418R123	WT	0 mM	No	3	28	2	8	5	0.3	1.79	0	0
3182018	22418R123	WT	0 mM	No	3	28	2	6.5	5	0.3	2.2	0.41	0.0182791
3182018	22418R123	WT	0 mM	No	3	28	2	6	5	0.3	4.76	2.97	0.132412
3182018	22418R123	WT	0 mM	No	3	28	2	5.8	5	0.3	12.37	10.58	0.47169
3182018	22418R123	WT	0 mM	No	3	28	2	5.6	5	0.3	18.63	16.84	0.75078
3182018	22418R123	WT	0 mM	No	3	28	2	5.5	5	0.3	23	21.21	0.945609
3182018	22418R123	WT	0 mM	No	3	28	2	5.4	5	0.3	24.61	22.82	1.01739
3182018	22418R123	WT	0 mM	No	3	28	2	5.2	5	0.3	25.11	23.32	1.03968
3182018	22418R123	WT	0 mM	No	3	28	2	4.8	5	0.3	24.22	22.43	1	23.31	3.35	5.76	0.995
3182018	22418R124	WT	0 mM	No	3	28	2	8	5	0.3	1.14	0	0
3182018	22418R124	WT	0 mM	No	3	28	2	6.5	5	0.3	1.81	0.67	0.032827
3182018	22418R124	WT	0 mM	No	3	28	2	6	5	0.3	4.6	3.46	0.169525
3182018	22418R124	WT	0 mM	No	3	28	2	5.8	5	0.3	11.6	10.46	0.512494
3182018	22418R124	WT	0 mM	No	3	28	2	5.6	5	0.3	15.57	14.43	0.707006
3182018	22418R124	WT	0 mM	No	3	28	2	5.5	5	0.3	18.87	17.73	0.868692
3182018	22418R124	WT	0 mM	No	3	28	2	5.4	5	0.3	21.23	20.09	0.984321
3182018	22418R124	WT	0 mM	No	3	28	2	5.2	5	0.3	22.36	21.22	1.03969
3182018	22418R124	WT	0 mM	No	3	28	2	4.8	5	0.3	21.55	20.41	1	21.2	2.71	5.77	0.992
3182018	22418R125	WT	0 mM	No	3	28	2	8	5	0.3	1.13	0	0
3182018	22418R125	WT	0 mM	No	3	28	2	6.5	5	0.3	1.66	0.53	0.0253225
3182018	22418R125	WT	0 mM	No	3	28	2	6	5	0.3	3.05	1.92	0.0917344
3182018	22418R125	WT	0 mM	No	3	28	2	5.8	5	0.3	7.23	6.1	0.291448
3182018	22418R125	WT	0 mM	No	3	28	2	5.6	5	0.3	14.47	13.34	0.637363
3182018	22418R125	WT	0 mM	No	3	28	2	5.5	5	0.3	16.57	15.44	0.737697
3182018	22418R125	WT	0 mM	No	3	28	2	5.4	5	0.3	22.66	21.53	1.02867
3182018	22418R125	WT	0 mM	No	3	28	2	5.2	5	0.3	22.82	21.69	1.03631
3182018	22418R125	WT	0 mM	No	3	28	2	4.8	5	0.3	22.06	20.93	1	21.99	3.28	5.66	0.987
3182018	22418R126	WT	0 mM	No	3	28	2	8	5	0.3	1.18	0	0
3182018	22418R126	WT	0 mM	No	3	28	2	6.5	5	0.3	1.44	0.26	0.0162703
3182018	22418R126	WT	0 mM	No	3	28	2	6	5	0.3	2.36	1.18	0.0738423
3182018	22418R126	WT	0 mM	No	3	28	2	5.8	5	0.3	5.44	4.26	0.266583
3182018	22418R126	WT	0 mM	No	3	28	2	5.6	5	0.3	11.36	10.18	0.637046
3182018	22418R126	WT	0 mM	No	3	28	2	5.5	5	0.3	14.65	13.47	0.842929
3182018	22418R126	WT	0 mM	No	3	28	2	5.4	5	0.3	16.73	15.55	0.973091
3182018	22418R126	WT	0 mM	No	3	28	2	5.2	5	0.3	17.51	16.33	1.0219
3182018	22418R126	WT	0 mM	No	3	28	2	4.8	5	0.3	17.16	15.98	1	16.48	3.71	5.67	0.998
3182018	22418R128	WT	0 mM	No	3	28	2	8	5	0.3	0.91	0	0
3182018	22418R128	WT	0 mM	No	3	28	2	6.5	5	0.3	1.29	0.38	0.0155419
3182018	22418R128	WT	0 mM	No	3	28	2	6	5	0.3	2.61	1.7	0.0695297
3182018	22418R128	WT	0 mM	No	3	28	2	5.8	5	0.3	6.94	6.03	0.246626
3182018	22418R128	WT	0 mM	No	3	28	2	5.6	5	0.3	23.55	22.64	0.925971
3182018	22418R128	WT	0 mM	No	3	28	2	5.5	5	0.3	24.67	23.76	0.971779
3182018	22418R128	WT	0 mM	No	3	28	2	5.4	5	0.3	25.63	24.72	1.01104
3182018	22418R128	WT	0 mM	No	3	28	2	5.2	5	0.3	26.06	25.15	1.02863
3182018	22418R128	WT	0 mM	No	3	28	2	4.8	5	0.3	25.36	24.45	1	24.75	7.16	5.73	0.998
3182018	22418R129	WT	0 mM	No	3	28	2	8	5	0.3	1.12	0	0
3182018	22418R129	WT	0 mM	No	3	28	2	6.5	5	0.3	1.45	0.33	0.0151168
3182018	22418R129	WT	0 mM	No	3	28	2	6	5	0.3	4.35	3.23	0.147962
3182018	22418R129	WT	0 mM	No	3	28	2	5.8	5	0.3	15.07	13.95	0.639029
3182018	22418R129	WT	0 mM	No	3	28	2	5.6	5	0.3	18.95	17.83	0.816766
3182018	22418R129	WT	0 mM	No	3	28	2	5.5	5	0.3	22.76	21.64	0.991296
3182018	22418R129	WT	0 mM	No	3	28	2	5.4	5	0.3	23.84	22.72	1.04077
3182018	22418R129	WT	0 mM	No	3	28	2	5.2	5	0.3	23.74	22.62	1.03619
3182018	22418R129	WT	0 mM	No	3	28	2	4.8	5	0.3	22.95	21.83	1	22.28	3.89	5.83	0.99
3182018	22418R130	WT	5 mM	No	3	28	2	8	5	0.3	1.74	0	0
3182018	22418R130	WT	5 mM	No	3	28	2	6.5	5	0.3	3.19	1.45	0.0814149
3182018	22418R130	WT	5 mM	No	3	28	2	6	5	0.3	7.35	5.61	0.314992
3182018	22418R130	WT	5 mM	No	3	28	2	5.8	5	0.3	10.32	8.58	0.481752
3182018	22418R130	WT	5 mM	No	3	28	2	5.6	5	0.3	16.83	15.09	0.847277
3182018	22418R130	WT	5 mM	No	3	28	2	5.5	5	0.3	20.76	19.02	1.06794
3182018	22418R130	WT	5 mM	No	3	28	2	5.4	5	0.3	21.01	19.27	1.08198
3182018	22418R130	WT	5 mM	No	3	28	2	5.2	5	0.3	20.59	18.85	1.05839
3182018	22418R130	WT	5 mM	No	3	28	2	4.8	5	0.3	19.55	17.81	1	19.32	2.93	5.81	0.977
3182018	22418R131	WT	5 mM	No	3	28	2	8	5	0.3	1.62	0	0
3182018	22418R131	WT	5 mM	No	3	28	2	6.5	5	0.3	2.93	1.31	0.0847348
3182018	22418R131	WT	5 mM	No	3	28	2	6	5	0.3	6.44	4.82	0.311772
3182018	22418R131	WT	5 mM	No	3	28	2	5.8	5	0.3	8.51	6.89	0.445666
3182018	22418R131	WT	5 mM	No	3	28	2	5.6	5	0.3	12.08	10.46	0.676585
3182018	22418R131	WT	5 mM	No	3	28	2	5.5	5	0.3	16.64	15.02	0.971539
3182018	22418R131	WT	5 mM	No	3	28	2	5.4	5	0.3	17.68	16.06	1.03881
3182018	22418R131	WT	5 mM	No	3	28	2	5.2	5	0.3	17.95	16.33	1.05627
3182018	22418R131	WT	5 mM	No	3	28	2	4.8	5	0.3	17.08	15.46	1	16.75	2.37	5.77	0.972
3182018	22418R132	WT	5 mM	No	3	28	2	8	5	0.3	1.83	0	0
3182018	22418R132	WT	5 mM	No	3	28	2	6.5	5	0.3	4.14	2.31	0.104952
3182018	22418R132	WT	5 mM	No	3	28	2	6	5	0.3	10.79	8.96	0.407088
3182018	22418R132	WT	5 mM	No	3	28	2	5.8	5	0.3	17.68	15.85	0.720127
3182018	22418R132	WT	5 mM	No	3	28	2	5.6	5	0.3	23.52	21.69	0.985461
3182018	22418R132	WT	5 mM	No	3	28	2	5.5	5	0.3	25.46	23.63	1.0736
3182018	22418R132	WT	5 mM	No	3	28	2	5.4	5	0.3	25.78	23.95	1.08814
3182018	22418R132	WT	5 mM	No	3	28	2	5.2	5	0.3	25.01	23.18	1.05316
3182018	22418R132	WT	5 mM	No	3	28	2	4.8	5	0.3	23.84	22.01	1	23.6	3.02	5.93	0.989
3182018	22418R134	WT	5 mM	No	3	28	2	8	5	0.3	1.11	0	0
3182018	22418R134	WT	5 mM	No	3	28	2	6.5	5	0.3	2.98	1.87	0.0884161
3182018	22418R134	WT	5 mM	No	3	28	2	6	5	0.3	10.08	8.97	0.424113
3182018	22418R134	WT	5 mM	No	3	28	2	5.8	5	0.3	15.1	13.99	0.661466
3182018	22418R134	WT	5 mM	No	3	28	2	5.6	5	0.3	23.68	22.57	1.06714
3182018	22418R134	WT	5 mM	No	3	28	2	5.5	5	0.3	25.38	24.27	1.14752
3182018	22418R134	WT	5 mM	No	3	28	2	5.4	5	0.3	24.53	23.42	1.10733
3182018	22418R134	WT	5 mM	No	3	28	2	5.2	5	0.3	23.55	22.44	1.06099
3182018	22418R134	WT	5 mM	No	3	28	2	4.8	5	0.3	22.26	21.15	1	23.28	3.16	5.91	0.975
3182018	22418R135	WT	5 mM	No	3	28	2	8	5	0.3	1.37	0	0
3182018	22418R135	WT	5 mM	No	3	28	2	6.5	5	0.3	1.87	0.5	0.0262605
3182018	22418R135	WT	5 mM	No	3	28	2	6	5	0.3	4.2	2.83	0.148634
3182018	22418R135	WT	5 mM	No	3	28	2	5.8	5	0.3	8.39	7.02	0.368697
3182018	22418R135	WT	5 mM	No	3	28	2	5.6	5	0.3	14.99	13.62	0.715336
3182018	22418R135	WT	5 mM	No	3	28	2	5.5	5	0.3	19.54	18.17	0.954307
3182018	22418R135	WT	5 mM	No	3	28	2	5.4	5	0.3	21.34	19.97	1.04884
3182018	22418R135	WT	5 mM	No	3	28	2	5.2	5	0.3	21.46	20.09	1.05515
3182018	22418R135	WT	5 mM	No	3	28	2	4.8	5	0.3	20.41	19.04	1	20.21	3.48	5.72	0.991

## Sheet: pCa4.8_Sinusoid_Em_Vm
AnimalID	Filename	Run	Condition	ADP (mM)	SL	pCa	Pi (mM)	ATP (mM)	Freq (Hz)	Em (kPa)	Vm (kPa)	Em Fit	Vm Fit
11892	22112R11	3	WT	0 mM	2	4.8	0.3	5	0.125	176.708	10.3724	135.802	35.0272
11892	22112R11	3	WT	0 mM	2	4.8	0.3	5	0.25	181.89	-14.6543	156.202	24.6733
11892	22112R11	3	WT	0 mM	2	4.8	0.3	5	0.5	178.124	-14.2373	166.117	0.1065
11892	22112R11	3	WT	0 mM	2	4.8	0.3	5	0.6	161.633	-30.0676	163.769	-8.54
11892	22112R11	3	WT	0 mM	2	4.8	0.3	5	0.8	155.731	-29.8281	152.539	-21.7769
11892	22112R11	3	WT	0 mM	2	4.8	0.3	5	1	121.931	-23.3457	135.886	-28.6959
11892	22112R11	3	WT	0 mM	2	4.8	0.3	5	1.2	122.691	-30.3563	116.809	-29.1863
11892	22112R11	3	WT	0 mM	2	4.8	0.3	5	1.4	83.4143	-35.6087	97.4778	-23.8347
11892	22112R11	3	WT	0 mM	2	4.8	0.3	5	1.6	84.2661	-15.9193	79.3652	-13.5775
11892	22112R11	3	WT	0 mM	2	4.8	0.3	5	1.8	58.0458	3.7849	63.3814	0.5416
11892	22112R11	3	WT	0 mM	2	4.8	0.3	5	2	32.8589	28.0065	50.0082	17.5207
11892	22112R11	3	WT	0 mM	2	4.8	0.3	5	2.2	30.9893	63.9494	39.4258	36.4771
11892	22112R11	3	WT	0 mM	2	4.8	0.3	5	2.4	21.971	101.63	31.6151	56.6746
11892	22112R11	3	WT	0 mM	2	4.8	0.3	5	2.6	37.0734	117.973	26.4362	77.5229
11892	22112R11	3	WT	0 mM	2	4.8	0.3	5	2.8	62.6349	131.845	23.6824	98.5626
11892	22112R11	3	WT	0 mM	2	4.8	0.3	5	3	71.0898	133.313	23.1168	119.445
11892	22112R11	3	WT	0 mM	2	4.8	0.3	5	3.2	74.3687	138.921	24.4955	139.91
11892	22112R11	3	WT	0 mM	2	4.8	0.3	5	3.4	81.4956	137.439	27.5808	159.771
11892	22112R11	3	WT	0 mM	2	4.8	0.3	5	3.6	67.9686	139.751	32.1492	178.897
11892	22112R11	3	WT	0 mM	2	4.8	0.3	5	3.8	66.2945	151.801	37.9951	197.2
11892	22112R11	3	WT	0 mM	2	4.8	0.3	5	4	39.9064	167.713	44.9319	214.623
11892	22112R11	3	WT	0 mM	2	4.8	0.3	5	4.5	26.3729	228.741	65.992	254.189
11892	22112R11	3	WT	0 mM	2	4.8	0.3	5	5	50.203	298.774	90.725	288.097
11892	22112R11	3	WT	0 mM	2	4.8	0.3	5	5.5	82.2005	345.4	117.556	316.695
11892	22112R11	3	WT	0 mM	2	4.8	0.3	5	6	106.083	377.936	145.352	340.501
11892	22112R11	3	WT	0 mM	2	4.8	0.3	5	7	187.868	424.236	200.881	375.999
11892	22112R11	3	WT	0 mM	2	4.8	0.3	5	8	254.188	450.934	253.485	398.892
11892	22112R11	3	WT	0 mM	2	4.8	0.3	5	9	308.287	465.174	301.576	412.749
11892	22112R11	3	WT	0 mM	2	4.8	0.3	5	12	443.685	472.058	417.155	423.8
11892	22112R11	3	WT	0 mM	2	4.8	0.3	5	15	527.21	444.086	498.084	415.751
11892	22112R11	3	WT	0 mM	2	4.8	0.3	5	20	605.732	397.003	586.706	395.036
11892	22112R11	3	WT	0 mM	2	4.8	0.3	5	25	651.853	369.813	644.228	377.435
11892	22112R11	3	WT	0 mM	2	4.8	0.3	5	30	684.997	354.692	685.625	364.602
11892	22112R11	3	WT	0 mM	2	4.8	0.3	5	35	712.087	348.059	717.764	355.602
11892	22112R11	3	WT	0 mM	2	4.8	0.3	5	40	734.86	343.079	744.093	349.403
11892	22112R11	3	WT	0 mM	2	4.8	0.3	5	45	756.703	342.32	766.505	345.222
11892	22112R11	3	WT	0 mM	2	4.8	0.3	5	55	792.182	341.466	803.637	340.856
11892	22112R11	3	WT	0 mM	2	4.8	0.3	5	65	822.314	343.445	834.126	339.761
11892	22112R11	3	WT	0 mM	2	4.8	0.3	5	75	848.764	345.407	860.294	340.539
11892	22112R11	3	WT	0 mM	2	4.8	0.3	5	85	873.189	348.142	883.401	342.428
11892	22112R11	3	WT	0 mM	2	4.8	0.3	5	100	903.652	353.429	913.907	346.445
11892	22112R11	3	WT	0 mM	2	4.8	0.3	5	115	930.29	360.427	940.742	351.21
11892	22112R11	3	WT	0 mM	2	4.8	0.3	5	130	953.181	365.696	964.831	356.316
11892	22112R11	3	WT	0 mM	2	4.8	0.3	5	150	980.686	373.563	993.683	363.301
11892	22112R11	3	WT	0 mM	2	4.8	0.3	5	175	1011.63	384.407	1025.74	371.981
11892	22112R11	3	WT	0 mM	2	4.8	0.3	5	200	1039.96	395.621	1054.4	380.41
11892	22112R11	3	WT	0 mM	2	4.8	0.3	5	225	1067.12	406.712	1080.42	388.51
11892	22112R11	3	WT	0 mM	2	4.8	0.3	5	250	1094.84	416.581	1104.3	396.264
11892	22112R12	3	WT	0 mM	2	4.8	0.3	5	0.125	203.192	7.8095	176.674	36.7067
11892	22112R12	3	WT	0 mM	2	4.8	0.3	5	0.25	225.932	10.008	198.048	22.5506
11892	22112R12	3	WT	0 mM	2	4.8	0.3	5	0.5	191.548	-5.6436	205.331	-7.6636
11892	22112R12	3	WT	0 mM	2	4.8	0.3	5	0.6	205.045	-21.4331	201.102	-17.7486
11892	22112R12	3	WT	0 mM	2	4.8	0.3	5	0.8	179.312	-40.4256	185.533	-32.3843
11892	22112R12	3	WT	0 mM	2	4.8	0.3	5	1	171.848	-39.4034	164.493	-38.8595
11892	22112R12	3	WT	0 mM	2	4.8	0.3	5	1.2	137.675	-39.8333	141.604	-37.3971
11892	22112R12	3	WT	0 mM	2	4.8	0.3	5	1.4	130.221	-25.4192	119.404	-29.018
11892	22112R12	3	WT	0 mM	2	4.8	0.3	5	1.6	101.793	-18.7172	99.5241	-15.0953
11892	22112R12	3	WT	0 mM	2	4.8	0.3	5	1.8	84.0254	3.9068	82.8793	2.9472
11892	22112R12	3	WT	0 mM	2	4.8	0.3	5	2	71.7563	24.8312	69.8624	23.8076
11892	22112R12	3	WT	0 mM	2	4.8	0.3	5	2.2	52.5882	56.3733	60.514	46.3844
11892	22112R12	3	WT	0 mM	2	4.8	0.3	5	2.4	46.1358	91.5651	54.6575	69.7939
11892	22112R12	3	WT	0 mM	2	4.8	0.3	5	2.6	65.7885	118.584	51.9949	93.3553
11892	22112R12	3	WT	0 mM	2	4.8	0.3	5	2.8	69.3062	139.018	52.1722	116.562
11892	22112R12	3	WT	0 mM	2	4.8	0.3	5	3	94.0353	152.885	54.8212	139.051
11892	22112R12	3	WT	0 mM	2	4.8	0.3	5	3.2	84.2873	159.697	59.5835	160.571
11892	22112R12	3	WT	0 mM	2	4.8	0.3	5	3.4	101.956	171.565	66.1248	180.959
11892	22112R12	3	WT	0 mM	2	4.8	0.3	5	3.6	100.288	178.922	74.141	200.118
11892	22112R12	3	WT	0 mM	2	4.8	0.3	5	3.8	91.6321	189.693	83.3612	218.001
11892	22112R12	3	WT	0 mM	2	4.8	0.3	5	4	91.4142	206.216	93.5465	234.599
11892	22112R12	3	WT	0 mM	2	4.8	0.3	5	4.5	82.6435	259.392	121.937	270.621
11892	22112R12	3	WT	0 mM	2	4.8	0.3	5	5	126.395	313.68	152.604	299.427
11892	22112R12	3	WT	0 mM	2	4.8	0.3	5	5.5	149.38	349.344	183.857	321.974
11892	22112R12	3	WT	0 mM	2	4.8	0.3	5	6	197.04	375.014	214.613	339.268
11892	22112R12	3	WT	0 mM	2	4.8	0.3	5	7	269.793	398.979	272.29	361.727
11892	22112R12	3	WT	0 mM	2	4.8	0.3	5	8	333.253	409.034	323.285	372.865
11892	22112R12	3	WT	0 mM	2	4.8	0.3	5	9	379.566	412.048	367.414	376.9
11892	22112R12	3	WT	0 mM	2	4.8	0.3	5	12	487.406	394.522	466.038	369.486
11892	22112R12	3	WT	0 mM	2	4.8	0.3	5	15	554.964	365.481	530.703	353.85
11892	22112R12	3	WT	0 mM	2	4.8	0.3	5	20	611.091	327.715	599.49	330.391
11892	22112R12	3	WT	0 mM	2	4.8	0.3	5	25	643.607	305.404	644.112	313.776
11892	22112R12	3	WT	0 mM	2	4.8	0.3	5	30	672.335	295.608	676.673	302.506
11892	22112R12	3	WT	0 mM	2	4.8	0.3	5	35	696.626	290.669	702.349	294.869
11892	22112R12	3	WT	0 mM	2	4.8	0.3	5	40	716.373	287.617	723.668	289.685
11892	22112R12	3	WT	0 mM	2	4.8	0.3	5	45	735.117	286.045	742.008	286.19
11892	22112R12	3	WT	0 mM	2	4.8	0.3	5	55	764.204	284.538	772.72	282.434
11892	22112R12	3	WT	0 mM	2	4.8	0.3	5	65	789.157	284.959	798.158	281.256
11892	22112R12	3	WT	0 mM	2	4.8	0.3	5	75	811.538	285.671	820.081	281.525
11892	22112R12	3	WT	0 mM	2	4.8	0.3	5	85	831.518	287.13	839.471	282.643
11892	22112R12	3	WT	0 mM	2	4.8	0.3	5	100	855.752	289.815	865.067	285.217
11892	22112R12	3	WT	0 mM	2	4.8	0.3	5	115	876.373	295.043	887.55	288.359
11892	22112R12	3	WT	0 mM	2	4.8	0.3	5	130	896.288	297.991	907.685	291.762
11892	22112R12	3	WT	0 mM	2	4.8	0.3	5	150	919.051	304.612	931.73	296.44
11892	22112R12	3	WT	0 mM	2	4.8	0.3	5	175	946.006	313.427	958.339	302.265
11892	22112R12	3	WT	0 mM	2	4.8	0.3	5	200	969.767	323.279	982.026	307.923
11892	22112R12	3	WT	0 mM	2	4.8	0.3	5	225	993.371	333.038	1003.44	313.354
11892	22112R12	3	WT	0 mM	2	4.8	0.3	5	250	1015.99	339.999	1023.02	318.545
11892	22112R15	3	WT	0 mM	2	4.8	0.3	5	0.125	138.869	23.6183	125.277	29.3588
11892	22112R15	3	WT	0 mM	2	4.8	0.3	5	0.25	154.002	9.2486	141.727	20.4759
11892	22112R15	3	WT	0 mM	2	4.8	0.3	5	0.5	142.905	1.4851	148.175	0.848
11892	22112R15	3	WT	0 mM	2	4.8	0.3	5	0.6	128.475	-21.6974	145.458	-5.5754
11892	22112R15	3	WT	0 mM	2	4.8	0.3	5	0.8	149.544	-27.243	134.829	-14.3688
11892	22112R15	3	WT	0 mM	2	4.8	0.3	5	1	106.675	-25.7758	120.3	-17.1993
11892	22112R15	3	WT	0 mM	2	4.8	0.3	5	1.2	105.947	-28.5573	104.573	-14.2829
11892	22112R15	3	WT	0 mM	2	4.8	0.3	5	1.4	98.2845	-12.3929	89.5055	-6.4239
11892	22112R15	3	WT	0 mM	2	4.8	0.3	5	1.6	80.9927	0.5112	76.2633	5.3305
11892	22112R15	3	WT	0 mM	2	4.8	0.3	5	1.8	61.8726	20.3301	65.4746	19.9169
11892	22112R15	3	WT	0 mM	2	4.8	0.3	5	2	46.7631	46.9562	57.3856	36.3797
11892	22112R15	3	WT	0 mM	2	4.8	0.3	5	2.2	53.4918	72.8149	51.9909	53.9223
11892	22112R15	3	WT	0 mM	2	4.8	0.3	5	2.4	61.9574	93.3524	49.1344	71.9146
11892	22112R15	3	WT	0 mM	2	4.8	0.3	5	2.6	68.8743	110.537	48.5793	89.8778
11892	22112R15	3	WT	0 mM	2	4.8	0.3	5	2.8	84.114	121.012	50.0547	107.461
11892	22112R15	3	WT	0 mM	2	4.8	0.3	5	3	83.9294	123.614	53.2842	124.416
11892	22112R15	3	WT	0 mM	2	4.8	0.3	5	3.2	87.9926	131.246	58.0027	140.576
11892	22112R15	3	WT	0 mM	2	4.8	0.3	5	3.4	75.533	141.883	63.9649	155.835
11892	22112R15	3	WT	0 mM	2	4.8	0.3	5	3.6	75.3576	146.376	70.9495	170.135
11892	22112R15	3	WT	0 mM	2	4.8	0.3	5	3.8	68.0893	160.651	78.7603	183.45
11892	22112R15	3	WT	0 mM	2	4.8	0.3	5	4	77.2084	177.472	87.2252	195.781
11892	22112R15	3	WT	0 mM	2	4.8	0.3	5	4.5	90.9825	221.142	110.32	222.46
11892	22112R15	3	WT	0 mM	2	4.8	0.3	5	5	111.852	257.899	134.819	243.708
11892	22112R15	3	WT	0 mM	2	4.8	0.3	5	5.5	141.259	284.225	159.525	260.275
11892	22112R15	3	WT	0 mM	2	4.8	0.3	5	6	176.101	302.731	183.678	272.929
11892	22112R15	3	WT	0 mM	2	4.8	0.3	5	7	229.69	318.248	228.714	289.235
11892	22112R15	3	WT	0 mM	2	4.8	0.3	5	8	280.172	326.393	268.377	297.171
11892	22112R15	3	WT	0 mM	2	4.8	0.3	5	9	315.285	327.695	302.645	299.88
11892	22112R15	3	WT	0 mM	2	4.8	0.3	5	12	395.823	312.905	379.259	293.785
11892	22112R15	3	WT	0 mM	2	4.8	0.3	5	15	448.909	290.493	429.685	281.899
11892	22112R15	3	WT	0 mM	2	4.8	0.3	5	20	492.097	262.976	483.714	264.44
11892	22112R15	3	WT	0 mM	2	4.8	0.3	5	25	521.822	247.947	519.103	252.34
11892	22112R15	3	WT	0 mM	2	4.8	0.3	5	30	542.97	240.615	545.151	244.34
11892	22112R15	3	WT	0 mM	2	4.8	0.3	5	35	561.17	237.463	565.837	239.1
11892	22112R15	3	WT	0 mM	2	4.8	0.3	5	40	577.441	236.889	583.113	235.708
11892	22112R15	3	WT	0 mM	2	4.8	0.3	5	45	591.317	235.746	598.045	233.58
11892	22112R15	3	WT	0 mM	2	4.8	0.3	5	55	616.884	235.792	623.187	231.715
11892	22112R15	3	WT	0 mM	2	4.8	0.3	5	65	637.206	236.901	644.128	231.73
11892	22112R15	3	WT	0 mM	2	4.8	0.3	5	75	656.051	237.754	662.251	232.774
11892	22112R15	3	WT	0 mM	2	4.8	0.3	5	85	671.7	239.078	678.331	234.404
11892	22112R15	3	WT	0 mM	2	4.8	0.3	5	100	691.024	241.753	699.626	237.437
11892	22112R15	3	WT	0 mM	2	4.8	0.3	5	115	709.183	245.606	718.387	240.808
11892	22112R15	3	WT	0 mM	2	4.8	0.3	5	130	726.144	249.243	735.232	244.3
11892	22112R15	3	WT	0 mM	2	4.8	0.3	5	150	745.341	254.535	755.394	248.966
11892	22112R15	3	WT	0 mM	2	4.8	0.3	5	175	767.529	263.145	777.764	254.654
11892	22112R15	3	WT	0 mM	2	4.8	0.3	5	200	787.197	270.737	797.724	260.102
11892	22112R15	3	WT	0 mM	2	4.8	0.3	5	225	805.43	279.003	815.802	265.286
11892	22112R15	3	WT	0 mM	2	4.8	0.3	5	250	825.238	285.039	832.365	270.211
11892	22112R16	3	WT	0 mM	2	4.8	0.3	5	0.125	236.54	-0.2249	223.043	50.4819
11892	22112R16	3	WT	0 mM	2	4.8	0.3	5	0.25	259.131	-2.5103	250.812	34.1556
11892	22112R16	3	WT	0 mM	2	4.8	0.3	5	0.5	239.789	-33.8479	258.591	-0.4242
11892	22112R16	3	WT	0 mM	2	4.8	0.3	5	0.6	267.796	-6.1236	252.069	-11.1506
11892	22112R16	3	WT	0 mM	2	4.8	0.3	5	0.8	226.624	-40.6594	229.718	-24.3338
11892	22112R16	3	WT	0 mM	2	4.8	0.3	5	1	215.559	-42.9919	200.753	-25.532
11892	22112R16	3	WT	0 mM	2	4.8	0.3	5	1.2	159.063	-24.8227	170.424	-15.3289
11892	22112R16	3	WT	0 mM	2	4.8	0.3	5	1.4	148.761	-4.7277	142.353	4.5163
11892	22112R16	3	WT	0 mM	2	4.8	0.3	5	1.6	120.053	24.3211	118.783	31.7572
11892	22112R16	3	WT	0 mM	2	4.8	0.3	5	1.8	89.0424	75.6061	100.861	64.1243
11892	22112R16	3	WT	0 mM	2	4.8	0.3	5	2	77.2082	122.656	88.9446	99.588
11892	22112R16	3	WT	0 mM	2	4.8	0.3	5	2.2	102.144	167.911	82.8704	136.471
11892	22112R16	3	WT	0 mM	2	4.8	0.3	5	2.4	119.805	201.4	82.1671	173.469
11892	22112R16	3	WT	0 mM	2	4.8	0.3	5	2.6	120.871	225.661	86.2058	209.614
11892	22112R16	3	WT	0 mM	2	4.8	0.3	5	2.8	140.234	239.733	94.3015	244.227
11892	22112R16	3	WT	0 mM	2	4.8	0.3	5	3	133.295	255.988	105.776	276.862
11892	22112R16	3	WT	0 mM	2	4.8	0.3	5	3.2	148.723	279.816	119.996	307.248
11892	22112R16	3	WT	0 mM	2	4.8	0.3	5	3.4	147.279	305.255	136.387	335.254
11892	22112R16	3	WT	0 mM	2	4.8	0.3	5	3.6	150	335.668	154.446	360.844
11892	22112R16	3	WT	0 mM	2	4.8	0.3	5	3.8	151.224	365.75	173.739	384.054
11892	22112R16	3	WT	0 mM	2	4.8	0.3	5	4	154.567	403.336	193.896	404.968
11892	22112R16	3	WT	0 mM	2	4.8	0.3	5	4.5	219.352	465.738	246.17	448.007
11892	22112R16	3	WT	0 mM	2	4.8	0.3	5	5	277.004	515.115	298.55	479.62
11892	22112R16	3	WT	0 mM	2	4.8	0.3	5	5.5	346.577	542.153	348.997	502.047
11892	22112R16	3	WT	0 mM	2	4.8	0.3	5	6	402.61	559.888	396.439	517.293
11892	22112R16	3	WT	0 mM	2	4.8	0.3	5	7	493.815	572.714	480.819	532.608
11892	22112R16	3	WT	0 mM	2	4.8	0.3	5	8	572.44	575.959	551.476	535.237
11892	22112R16	3	WT	0 mM	2	4.8	0.3	5	9	630.162	570.808	610.251	531.009
11892	22112R16	3	WT	0 mM	2	4.8	0.3	5	12	761.826	528.743	735.799	504.304
11892	22112R16	3	WT	0 mM	2	4.8	0.3	5	15	836.124	487.268	815.515	476.858
11892	22112R16	3	WT	0 mM	2	4.8	0.3	5	20	908.796	443.059	900.123	443.021
11892	22112R16	3	WT	0 mM	2	4.8	0.3	5	25	951.814	419.266	955.97	421.603
11892	22112R16	3	WT	0 mM	2	4.8	0.3	5	30	989.073	406.003	997.61	408.088
11892	22112R16	3	WT	0 mM	2	4.8	0.3	5	35	1020.58	400.986	1031.07	399.516
11892	22112R16	3	WT	0 mM	2	4.8	0.3	5	40	1047.95	398.056	1059.29	394.128
11892	22112R16	3	WT	0 mM	2	4.8	0.3	5	45	1073.16	395.767	1083.86	390.861
11892	22112R16	3	WT	0 mM	2	4.8	0.3	5	55	1115.59	395.377	1125.53	388.262
11892	22112R16	3	WT	0 mM	2	4.8	0.3	5	65	1153.68	397.605	1160.49	388.692
11892	22112R16	3	WT	0 mM	2	4.8	0.3	5	75	1183.25	398.601	1190.86	390.747
11892	22112R16	3	WT	0 mM	2	4.8	0.3	5	85	1208.71	400.655	1217.87	393.709
11892	22112R16	3	WT	0 mM	2	4.8	0.3	5	100	1242.43	406.642	1253.72	399.038
11892	22112R16	3	WT	0 mM	2	4.8	0.3	5	115	1273.24	411.878	1285.35	404.849
11892	22112R16	3	WT	0 mM	2	4.8	0.3	5	130	1300.91	418.344	1313.76	410.81
11892	22112R16	3	WT	0 mM	2	4.8	0.3	5	150	1333.62	428.739	1347.78	418.713
11892	22112R16	3	WT	0 mM	2	4.8	0.3	5	175	1369.3	441.534	1385.54	428.291
11892	22112R16	3	WT	0 mM	2	4.8	0.3	5	200	1403.96	455.323	1419.22	437.422
11892	22112R16	3	WT	0 mM	2	4.8	0.3	5	225	1438.68	469.312	1449.73	446.085
11892	22112R16	3	WT	0 mM	2	4.8	0.3	5	250	1472.34	479.769	1477.67	454.296
11892	22112R117	3	WT	0 mM	2	4.8	0.3	5	0.125	207.655	-0.939	182.096	41.4169
11892	22112R117	3	WT	0 mM	2	4.8	0.3	5	0.25	212.379	-17.8746	205.013	28.9525
11892	22112R117	3	WT	0 mM	2	4.8	0.3	5	0.5	212.837	-45.0701	213.333	1.4248
11892	22112R117	3	WT	0 mM	2	4.8	0.3	5	0.6	204.036	-24.8962	209	-7.6222
11892	22112R117	3	WT	0 mM	2	4.8	0.3	5	0.8	181.65	-16.4783	192.481	-19.9466
11892	22112R117	3	WT	0 mM	2	4.8	0.3	5	1	164.388	-29.1767	169.691	-23.4686
11892	22112R117	3	WT	0 mM	2	4.8	0.3	5	1.2	127.586	-20.3188	144.583	-18.1009
11892	22112R117	3	WT	0 mM	2	4.8	0.3	5	1.4	109.706	-7.4185	120.109	-4.7104
11892	22112R117	3	WT	0 mM	2	4.8	0.3	5	1.6	80.245	15.4191	98.319	15.3052
11892	22112R117	3	WT	0 mM	2	4.8	0.3	5	1.8	70.6636	49.8895	80.4827	40.3495
11892	22112R117	3	WT	0 mM	2	4.8	0.3	5	2	58.2868	85.924	67.2361	68.8551
11892	22112R117	3	WT	0 mM	2	4.8	0.3	5	2.2	66.7105	130.193	58.745	99.4184
11892	22112R117	3	WT	0 mM	2	4.8	0.3	5	2.4	72.433	158.419	54.8529	130.862
11892	22112R117	3	WT	0 mM	2	4.8	0.3	5	2.6	94.6118	176.746	55.2017	162.25
11892	22112R117	3	WT	0 mM	2	4.8	0.3	5	2.8	110.192	182.639	59.323	192.87
11892	22112R117	3	WT	0 mM	2	4.8	0.3	5	3	107.549	194.915	66.7035	222.21
11892	22112R117	3	WT	0 mM	2	4.8	0.3	5	3.2	107.505	207.848	76.8279	249.92
11892	22112R117	3	WT	0 mM	2	4.8	0.3	5	3.4	87.9416	229.187	89.2067	275.781
11892	22112R117	3	WT	0 mM	2	4.8	0.3	5	3.6	89.3264	254.103	103.391	299.68
11892	22112R117	3	WT	0 mM	2	4.8	0.3	5	3.8	83.9249	287.82	118.98	321.579
11892	22112R117	3	WT	0 mM	2	4.8	0.3	5	4	106.735	325.826	135.622	341.495
11892	22112R117	3	WT	0 mM	2	4.8	0.3	5	4.5	146.335	399.9	179.972	383.071
11892	22112R117	3	WT	0 mM	2	4.8	0.3	5	5	199.4	448.493	225.598	414.193
11892	22112R117	3	WT	0 mM	2	4.8	0.3	5	5.5	265.321	477.09	270.306	436.679
11892	22112R117	3	WT	0 mM	2	4.8	0.3	5	6	317.854	489.221	312.853	452.275
11892	22112R117	3	WT	0 mM	2	4.8	0.3	5	7	411.832	499.706	389.365	468.604
11892	22112R117	3	WT	0 mM	2	4.8	0.3	5	8	468.451	500.205	453.954	472.247
11892	22112R117	3	WT	0 mM	2	4.8	0.3	5	9	543.197	494.097	507.844	468.851
11892	22112R117	3	WT	0 mM	2	4.8	0.3	5	12	646.916	444.92	622.689	443.495
11892	22112R117	3	WT	0 mM	2	4.8	0.3	5	15	713.07	402.216	694.714	416.258
11892	22112R117	3	WT	0 mM	2	4.8	0.3	5	20	763.733	357.754	769.536	381.664
11892	22112R117	3	WT	0 mM	2	4.8	0.3	5	25	808.296	340.001	817.627	358.981
11892	22112R117	3	WT	0 mM	2	4.8	0.3	5	30	837.831	326.754	852.728	344.06
11892	22112R117	3	WT	0 mM	2	4.8	0.3	5	35	866.978	324.253	880.487	334.071
11892	22112R117	3	WT	0 mM	2	4.8	0.3	5	40	893.201	322.31	903.614	327.301
11892	22112R117	3	WT	0 mM	2	4.8	0.3	5	45	912.619	318.665	923.57	322.704
11892	22112R117	3	WT	0 mM	2	4.8	0.3	5	55	950.243	317.23	957.117	317.614
11892	22112R117	3	WT	0 mM	2	4.8	0.3	5	65	981.614	318.629	985.014	315.769
11892	22112R117	3	WT	0 mM	2	4.8	0.3	5	75	1006.47	316.822	1009.13	315.737
11892	22112R117	3	WT	0 mM	2	4.8	0.3	5	85	1029.01	317.159	1030.5	316.772
11892	22112R117	3	WT	0 mM	2	4.8	0.3	5	100	1057.33	320.231	1058.77	319.461
11892	22112R117	3	WT	0 mM	2	4.8	0.3	5	115	1082.51	325.658	1083.64	322.88
11892	22112R117	3	WT	0 mM	2	4.8	0.3	5	130	1104.47	329.828	1105.96	326.649
11892	22112R117	3	WT	0 mM	2	4.8	0.3	5	150	1130.95	338.43	1132.63	331.888
11892	22112R117	3	WT	0 mM	2	4.8	0.3	5	175	1161.46	348.347	1162.2	338.465
11892	22112R117	3	WT	0 mM	2	4.8	0.3	5	200	1189.53	358.145	1188.55	344.887
11892	22112R117	3	WT	0 mM	2	4.8	0.3	5	225	1218.26	371.316	1212.39	351.075
11892	22112R117	3	WT	0 mM	2	4.8	0.3	5	250	1247.57	380.862	1234.21	357.004
11892	22112R118	3	WT	0 mM	2	4.8	0.3	5	0.125	224.006	13.3275	188.394	39.4781
11892	22112R118	3	WT	0 mM	2	4.8	0.3	5	0.25	202.684	-5.8415	210.294	25.5946
11892	22112R118	3	WT	0 mM	2	4.8	0.3	5	0.5	202.036	-25.7286	216.154	-3.1892
11892	22112R118	3	WT	0 mM	2	4.8	0.3	5	0.6	226.927	-14.8828	210.91	-12.1693
11892	22112R118	3	WT	0 mM	2	4.8	0.3	5	0.8	176.79	-46.232	193.144	-23.5623
11892	22112R118	3	WT	0 mM	2	4.8	0.3	5	1	181.55	-25.289	170.243	-25.5282
11892	22112R118	3	WT	0 mM	2	4.8	0.3	5	1.2	145.959	-16.9597	146.3	-18.5985
11892	22112R118	3	WT	0 mM	2	4.8	0.3	5	1.4	131.765	5.695	124.103	-4.1896
11892	22112R118	3	WT	0 mM	2	4.8	0.3	5	1.6	103.514	23.8899	105.352	15.937
11892	22112R118	3	WT	0 mM	2	4.8	0.3	5	1.8	87.8253	45.269	90.9017	40.0294
11892	22112R118	3	WT	0 mM	2	4.8	0.3	5	2	72.7963	79.5103	81.006	66.5389
11892	22112R118	3	WT	0 mM	2	4.8	0.3	5	2.2	78.5631	112.937	75.5326	94.1965
11892	22112R118	3	WT	0 mM	2	4.8	0.3	5	2.4	92.8146	149.752	74.123	122.019
11892	22112R118	3	WT	0 mM	2	4.8	0.3	5	2.6	99.7427	167.179	76.3063	149.28
11892	22112R118	3	WT	0 mM	2	4.8	0.3	5	2.8	104.626	177.627	81.5737	175.468
11892	22112R118	3	WT	0 mM	2	4.8	0.3	5	3	120.237	192.637	89.4233	200.245
11892	22112R118	3	WT	0 mM	2	4.8	0.3	5	3.2	124.822	203.148	99.3863	223.401
11892	22112R118	3	WT	0 mM	2	4.8	0.3	5	3.4	123.98	216.802	111.039	244.83
11892	22112R118	3	WT	0 mM	2	4.8	0.3	5	3.6	127.319	233.78	124.009	264.496
11892	22112R118	3	WT	0 mM	2	4.8	0.3	5	3.8	124.421	256.37	137.972	282.416
11892	22112R118	3	WT	0 mM	2	4.8	0.3	5	4	121.322	277.704	152.653	298.642
11892	22112R118	3	WT	0 mM	2	4.8	0.3	5	4.5	151.823	342.212	191.065	332.34
11892	22112R118	3	WT	0 mM	2	4.8	0.3	5	5	202.933	387.072	229.945	357.468
11892	22112R118	3	WT	0 mM	2	4.8	0.3	5	5.5	249.728	409.895	267.695	375.617
11892	22112R118	3	WT	0 mM	2	4.8	0.3	5	6	304.58	427.949	303.439	388.243
11892	22112R118	3	WT	0 mM	2	4.8	0.3	5	7	382.85	437.148	367.528	401.628
11892	22112R118	3	WT	0 mM	2	4.8	0.3	5	8	440.347	434.166	421.637	404.882
11892	22112R118	3	WT	0 mM	2	4.8	0.3	5	9	488.7	426.093	466.902	402.493
11892	22112R118	3	WT	0 mM	2	4.8	0.3	5	12	586.021	389.224	564.112	382.997
11892	22112R118	3	WT	0 mM	2	4.8	0.3	5	15	640.373	355.199	625.912	361.754
11892	22112R118	3	WT	0 mM	2	4.8	0.3	5	20	693.75	321.164	691.157	334.733
11892	22112R118	3	WT	0 mM	2	4.8	0.3	5	25	728.047	304.793	733.809	317.11
11892	22112R118	3	WT	0 mM	2	4.8	0.3	5	30	757.184	296.712	765.322	305.638
11892	22112R118	3	WT	0 mM	2	4.8	0.3	5	35	779.431	291.933	790.456	298.074
11892	22112R118	3	WT	0 mM	2	4.8	0.3	5	40	801.214	290.226	811.519	293.056
11892	22112R118	3	WT	0 mM	2	4.8	0.3	5	45	820.055	288.246	829.768	289.75
11892	22112R118	3	WT	0 mM	2	4.8	0.3	5	55	852.618	288.052	860.561	286.359
11892	22112R118	3	WT	0 mM	2	4.8	0.3	5	65	878.936	288.684	886.24	285.492
11892	22112R118	3	WT	0 mM	2	4.8	0.3	5	75	902.26	288.285	908.464	286.017
11892	22112R118	3	WT	0 mM	2	4.8	0.3	5	85	923.489	291.123	928.172	287.347
11892	22112R118	3	WT	0 mM	2	4.8	0.3	5	100	948.786	294.146	954.242	290.177
11892	22112R118	3	WT	0 mM	2	4.8	0.3	5	115	971.727	298.526	977.175	293.519
11892	22112R118	3	WT	0 mM	2	4.8	0.3	5	130	991.212	302.125	997.732	297.083
11892	22112R118	3	WT	0 mM	2	4.8	0.3	5	150	1015.44	308.939	1022.29	301.933
11892	22112R118	3	WT	0 mM	2	4.8	0.3	5	175	1044.11	318.457	1049.48	307.924
11892	22112R118	3	WT	0 mM	2	4.8	0.3	5	200	1071.72	326.505	1073.69	313.711
11892	22112R118	3	WT	0 mM	2	4.8	0.3	5	225	1096.14	336.186	1095.57	319.246
11892	22112R118	3	WT	0 mM	2	4.8	0.3	5	250	1120.6	341.66	1115.57	324.521
11892	22328R11	3	WT	0 mM	2	4.8	0.3	5	0.125	537.02	55.9931	477.878	144.623
11892	22328R11	3	WT	0 mM	2	4.8	0.3	5	0.25	531.672	177.728	542.52	196.179
11892	22328R11	3	WT	0 mM	2	4.8	0.3	5	0.5	647.832	288.329	652.837	258.82
11892	22328R11	3	WT	0 mM	2	4.8	0.3	5	0.6	700.593	293.398	692.044	271.105
11892	22328R11	3	WT	0 mM	2	4.8	0.3	5	0.8	761.987	311.35	759.653	281.057
11892	22328R11	3	WT	0 mM	2	4.8	0.3	5	1	833.691	306.1	813.09	279.398
11892	22328R11	3	WT	0 mM	2	4.8	0.3	5	1.2	857.649	281.458	854.75	272.423
11892	22328R11	3	WT	0 mM	2	4.8	0.3	5	1.4	913.767	273.835	887.446	263.493
11892	22328R11	3	WT	0 mM	2	4.8	0.3	5	1.6	950.954	261.116	913.521	254.23
11892	22328R11	3	WT	0 mM	2	4.8	0.3	5	1.8	957.895	250.602	934.715	245.352
11892	22328R11	3	WT	0 mM	2	4.8	0.3	5	2	976.173	238.157	952.274	237.138
11892	22328R11	3	WT	0 mM	2	4.8	0.3	5	2.2	968.739	232.758	967.081	229.661
11892	22328R11	3	WT	0 mM	2	4.8	0.3	5	2.4	977.242	219.722	979.767	222.901
11892	22328R11	3	WT	0 mM	2	4.8	0.3	5	2.6	989.305	219.48	990.789	216.8
11892	22328R11	3	WT	0 mM	2	4.8	0.3	5	2.8	1005.82	216.11	1000.48	211.291
11892	22328R11	3	WT	0 mM	2	4.8	0.3	5	3	1014.32	206.722	1009.1	206.307
11892	22328R11	3	WT	0 mM	2	4.8	0.3	5	3.2	1011.99	210.452	1016.82	201.785
11892	22328R11	3	WT	0 mM	2	4.8	0.3	5	3.4	1008.65	208.698	1023.8	197.671
11892	22328R11	3	WT	0 mM	2	4.8	0.3	5	3.6	1021.97	204.548	1030.16	193.916
11892	22328R11	3	WT	0 mM	2	4.8	0.3	5	3.8	1025.3	205.196	1035.98	190.48
11892	22328R11	3	WT	0 mM	2	4.8	0.3	5	4	1034.61	201.388	1041.33	187.326
11892	22328R11	3	WT	0 mM	2	4.8	0.3	5	4.5	1048.02	199.733	1053.06	180.49
11892	22328R11	3	WT	0 mM	2	4.8	0.3	5	5	1056.5	198.799	1062.93	174.874
11892	22328R11	3	WT	0 mM	2	4.8	0.3	5	5.5	1063.85	195.422	1071.39	170.22
11892	22328R11	3	WT	0 mM	2	4.8	0.3	5	6	1078.32	193.639	1078.76	166.343
11892	22328R11	3	WT	0 mM	2	4.8	0.3	5	7	1090.76	191.485	1091.05	160.411
11892	22328R11	3	WT	0 mM	2	4.8	0.3	5	8	1099.43	188.825	1101.02	156.326
11892	22328R11	3	WT	0 mM	2	4.8	0.3	5	9	1111.82	186.037	1109.4	153.611
11892	22328R11	3	WT	0 mM	2	4.8	0.3	5	12	1136.98	185.117	1129.09	150.764
11892	22328R11	3	WT	0 mM	2	4.8	0.3	5	15	1155.82	185.15	1144.68	152.272
11892	22328R11	3	WT	0 mM	2	4.8	0.3	5	20	1178.84	186.333	1166.87	158.258
11892	22328R11	3	WT	0 mM	2	4.8	0.3	5	25	1200.57	188.715	1186.43	165.082
11892	22328R11	3	WT	0 mM	2	4.8	0.3	5	30	1217.66	190.78	1204.08	171.465
11892	22328R11	3	WT	0 mM	2	4.8	0.3	5	35	1231.07	192.399	1220.12	177.153
11892	22328R11	3	WT	0 mM	2	4.8	0.3	5	40	1243.22	194.641	1234.78	182.173
11892	22328R11	3	WT	0 mM	2	4.8	0.3	5	45	1255.04	198.273	1248.25	186.617
11892	22328R11	3	WT	0 mM	2	4.8	0.3	5	55	1273.65	201.751	1272.25	194.139
11892	22328R11	3	WT	0 mM	2	4.8	0.3	5	65	1288.04	206.161	1293.14	200.31
11892	22328R11	3	WT	0 mM	2	4.8	0.3	5	75	1302.71	211.501	1311.64	205.517
11892	22328R11	3	WT	0 mM	2	4.8	0.3	5	85	1316.65	216.543	1328.23	210.015
11892	22328R11	3	WT	0 mM	2	4.8	0.3	5	100	1333.41	223.462	1350.32	215.784
11892	22328R11	3	WT	0 mM	2	4.8	0.3	5	115	1347.63	231.78	1369.79	220.693
11892	22328R11	3	WT	0 mM	2	4.8	0.3	5	130	1362.03	238.68	1387.21	224.968
11892	22328R11	3	WT	0 mM	2	4.8	0.3	5	150	1378.32	248.924	1407.95	229.934
11892	22328R11	3	WT	0 mM	2	4.8	0.3	5	175	1398.87	261.369	1430.77	235.267
11892	22328R11	3	WT	0 mM	2	4.8	0.3	5	200	1420.59	273.133	1450.94	239.885
11892	22328R11	3	WT	0 mM	2	4.8	0.3	5	225	1442.85	286.401	1469.03	243.964
11892	22328R11	3	WT	0 mM	2	4.8	0.3	5	250	1466.19	297.868	1485.45	247.623
11892	22328R14	3	WT	5 mM	2	4.8	0.3	5	0.125	209.551	39.3043	288.306	42.7745
11892	22328R14	3	WT	5 mM	2	4.8	0.3	5	0.25	264.975	54.6386	307.685	45.6201
11892	22328R14	3	WT	5 mM	2	4.8	0.3	5	0.5	296.734	66.5039	328.38	48.6265
11892	22328R14	3	WT	5 mM	2	4.8	0.3	5	0.6	306.984	51.7842	334.057	49.4414
11892	22328R14	3	WT	5 mM	2	4.8	0.3	5	0.8	330.703	52.6029	343.222	50.7439
11892	22328R14	3	WT	5 mM	2	4.8	0.3	5	1	339.781	46.5632	350.516	51.7642
11892	22328R14	3	WT	5 mM	2	4.8	0.3	5	1.2	344.322	45.7799	356.602	52.6001
11892	22328R14	3	WT	5 mM	2	4.8	0.3	5	1.4	356.821	41.5549	361.841	53.3047
11892	22328R14	3	WT	5 mM	2	4.8	0.3	5	1.6	355.304	41.991	366.453	53.9098
11892	22328R14	3	WT	5 mM	2	4.8	0.3	5	1.8	376.111	35.9159	370.579	54.4363
11892	22328R14	3	WT	5 mM	2	4.8	0.3	5	2	367.32	41.3108	374.318	54.8981
11892	22328R14	3	WT	5 mM	2	4.8	0.3	5	2.2	378.115	38.8686	377.742	55.3056
11892	22328R14	3	WT	5 mM	2	4.8	0.3	5	2.4	383.062	41.8128	380.903	55.6663
11892	22328R14	3	WT	5 mM	2	4.8	0.3	5	2.6	393.036	39.0282	383.84	55.9859
11892	22328R14	3	WT	5 mM	2	4.8	0.3	5	2.8	388.968	34.785	386.586	56.2689
11892	22328R14	3	WT	5 mM	2	4.8	0.3	5	3	384.17	37.8952	389.164	56.519
11892	22328R14	3	WT	5 mM	2	4.8	0.3	5	3.2	388.923	31.9133	391.596	56.7392
11892	22328R14	3	WT	5 mM	2	4.8	0.3	5	3.4	394.457	33.0876	393.897	56.932
11892	22328R14	3	WT	5 mM	2	4.8	0.3	5	3.6	396.308	37.6062	396.08	57.0996
11892	22328R14	3	WT	5 mM	2	4.8	0.3	5	3.8	401.764	35.3976	398.157	57.2438
11892	22328R14	3	WT	5 mM	2	4.8	0.3	5	4	402.029	36.0185	400.138	57.3666
11892	22328R14	3	WT	5 mM	2	4.8	0.3	5	4.5	401.401	37.7159	404.717	57.5889
11892	22328R14	3	WT	5 mM	2	4.8	0.3	5	5	404.13	36.0816	408.84	57.7071
11892	22328R14	3	WT	5 mM	2	4.8	0.3	5	5.5	417.257	35.3865	412.576	57.7399
11892	22328R14	3	WT	5 mM	2	4.8	0.3	5	6	418.51	31.4968	415.977	57.7036
11892	22328R14	3	WT	5 mM	2	4.8	0.3	5	7	427.154	36.7638	421.936	57.4827
11892	22328R14	3	WT	5 mM	2	4.8	0.3	5	8	433.302	32.7687	426.965	57.1467
11892	22328R14	3	WT	5 mM	2	4.8	0.3	5	9	432.507	31.2165	431.248	56.7748
11892	22328R14	3	WT	5 mM	2	4.8	0.3	5	12	444.708	31.4513	440.933	55.9157
11892	22328R14	3	WT	5 mM	2	4.8	0.3	5	15	453.258	31.4891	447.746	55.7836
11892	22328R14	3	WT	5 mM	2	4.8	0.3	5	20	463.533	34.5792	456.226	56.884
11892	22328R14	3	WT	5 mM	2	4.8	0.3	5	25	472.352	34.4309	463.139	58.7476
11892	22328R14	3	WT	5 mM	2	4.8	0.3	5	30	478.139	35.5698	469.262	60.7571
11892	22328R14	3	WT	5 mM	2	4.8	0.3	5	35	484.219	37.7562	474.836	62.6677
11892	22328R14	3	WT	5 mM	2	4.8	0.3	5	40	488.381	39.4487	479.961	64.406
11892	22328R14	3	WT	5 mM	2	4.8	0.3	5	45	494.62	41.4748	484.699	65.9648
11892	22328R14	3	WT	5 mM	2	4.8	0.3	5	55	502.319	44.2499	493.202	68.6097
11892	22328R14	3	WT	5 mM	2	4.8	0.3	5	65	510.099	48.0672	500.646	70.7581
11892	22328R14	3	WT	5 mM	2	4.8	0.3	5	75	516.083	50.1011	507.252	72.5427
11892	22328R14	3	WT	5 mM	2	4.8	0.3	5	85	520.587	53.1015	513.185	74.0572
11892	22328R14	3	WT	5 mM	2	4.8	0.3	5	100	528.483	58.6155	521.082	75.9592
11892	22328R14	3	WT	5 mM	2	4.8	0.3	5	115	538.873	62.6234	528.033	77.54
11892	22328R14	3	WT	5 mM	2	4.8	0.3	5	130	545.378	66.8685	534.242	78.8885
11892	22328R14	3	WT	5 mM	2	4.8	0.3	5	150	554.669	73.4926	541.613	80.4225
11892	22328R14	3	WT	5 mM	2	4.8	0.3	5	175	565.73	81.2575	549.697	82.033
11892	22328R14	3	WT	5 mM	2	4.8	0.3	5	200	577.29	87.0968	556.814	83.3986
11892	22328R14	3	WT	5 mM	2	4.8	0.3	5	225	587.283	94.813	563.177	84.5842
11892	22328R14	3	WT	5 mM	2	4.8	0.3	5	250	598.932	101.662	568.937	85.6322
11892	22328R15	3	WT	5 mM	2	4.8	0.3	5	0.125	243.439	58.9374	252.486	63.5536
11892	22328R15	3	WT	5 mM	2	4.8	0.3	5	0.25	259.703	70.2384	283.85	83.3488
11892	22328R15	3	WT	5 mM	2	4.8	0.3	5	0.5	326.238	84.0796	333.33	99.1009
11892	22328R15	3	WT	5 mM	2	4.8	0.3	5	0.6	350.411	76.7342	348.33	99.9121
11892	22328R15	3	WT	5 mM	2	4.8	0.3	5	0.8	356.467	88.5157	371.274	97.8613
11892	22328R15	3	WT	5 mM	2	4.8	0.3	5	1	379.06	82.1199	387.422	94.2207
11892	22328R15	3	WT	5 mM	2	4.8	0.3	5	1.2	393.714	65.4376	399.251	90.5936
11892	22328R15	3	WT	5 mM	2	4.8	0.3	5	1.4	406.363	74.5593	408.325	87.4201
11892	22328R15	3	WT	5 mM	2	4.8	0.3	5	1.6	405.269	63.4877	415.579	84.7562
11892	22328R15	3	WT	5 mM	2	4.8	0.3	5	1.8	417.959	62.3587	421.58	82.5469
11892	22328R15	3	WT	5 mM	2	4.8	0.3	5	2	423.071	66.129	426.684	80.7161
11892	22328R15	3	WT	5 mM	2	4.8	0.3	5	2.2	425.849	55.8299	431.121	79.1932
11892	22328R15	3	WT	5 mM	2	4.8	0.3	5	2.4	428.8	57.1142	435.047	77.9194
11892	22328R15	3	WT	5 mM	2	4.8	0.3	5	2.6	437.411	58.3039	438.571	76.8475
11892	22328R15	3	WT	5 mM	2	4.8	0.3	5	2.8	437.112	52.4707	441.771	75.9403
11892	22328R15	3	WT	5 mM	2	4.8	0.3	5	3	439.797	54.6945	444.706	75.1683
11892	22328R15	3	WT	5 mM	2	4.8	0.3	5	3.2	444.433	55.0974	447.418	74.5082
11892	22328R15	3	WT	5 mM	2	4.8	0.3	5	3.4	444.306	59.8476	449.941	73.9412
11892	22328R15	3	WT	5 mM	2	4.8	0.3	5	3.6	453.406	55.832	452.302	73.4525
11892	22328R15	3	WT	5 mM	2	4.8	0.3	5	3.8	452.829	52.4315	454.523	73.03
11892	22328R15	3	WT	5 mM	2	4.8	0.3	5	4	462.011	54.4022	456.62	72.6637
11892	22328R15	3	WT	5 mM	2	4.8	0.3	5	4.5	466.152	52.9771	461.411	71.9441
11892	22328R15	3	WT	5 mM	2	4.8	0.3	5	5	477.994	52.8605	465.678	71.4354
11892	22328R15	3	WT	5 mM	2	4.8	0.3	5	5.5	470.178	49.6659	469.535	71.0769
11892	22328R15	3	WT	5 mM	2	4.8	0.3	5	6	472.132	50.495	473.059	70.8281
11892	22328R15	3	WT	5 mM	2	4.8	0.3	5	7	480.505	49.5956	479.322	70.5557
11892	22328R15	3	WT	5 mM	2	4.8	0.3	5	8	487.425	48.2161	484.783	70.4771
11892	22328R15	3	WT	5 mM	2	4.8	0.3	5	9	495.943	47.2044	489.635	70.5164
11892	22328R15	3	WT	5 mM	2	4.8	0.3	5	12	505.707	45.9261	501.664	70.9814
11892	22328R15	3	WT	5 mM	2	4.8	0.3	5	15	516.271	45.8907	511.196	71.6462
11892	22328R15	3	WT	5 mM	2	4.8	0.3	5	20	525.319	46.0508	523.781	72.8196
11892	22328R15	3	WT	5 mM	2	4.8	0.3	5	25	535.272	46.0115	533.788	73.933
11892	22328R15	3	WT	5 mM	2	4.8	0.3	5	30	545.782	48.0588	542.133	74.9539
11892	22328R15	3	WT	5 mM	2	4.8	0.3	5	35	553.436	49.0983	549.311	75.8857
11892	22328R15	3	WT	5 mM	2	4.8	0.3	5	40	560.188	50.6069	555.621	76.7388
11892	22328R15	3	WT	5 mM	2	4.8	0.3	5	45	564.159	51.5713	561.26	77.5239
11892	22328R15	3	WT	5 mM	2	4.8	0.3	5	55	574.168	55.4596	571.027	78.9263
11892	22328R15	3	WT	5 mM	2	4.8	0.3	5	65	581.072	58.2126	579.315	80.1512
11892	22328R15	3	WT	5 mM	2	4.8	0.3	5	75	587.509	60.2319	586.53	81.2386
11892	22328R15	3	WT	5 mM	2	4.8	0.3	5	85	592.723	63.0335	592.93	82.2169
11892	22328R15	3	WT	5 mM	2	4.8	0.3	5	100	601.791	67.8602	601.366	83.5232
11892	22328R15	3	WT	5 mM	2	4.8	0.3	5	115	611.108	73.5039	608.736	84.6775
11892	22328R15	3	WT	5 mM	2	4.8	0.3	5	130	619.552	77.4761	615.291	85.7126
11892	22328R15	3	WT	5 mM	2	4.8	0.3	5	150	629.864	84.0598	623.049	86.9467
11892	22328R15	3	WT	5 mM	2	4.8	0.3	5	175	641.544	92.5116	631.538	88.3063
11892	22328R15	3	WT	5 mM	2	4.8	0.3	5	200	651.949	98.5289	639.002	89.5087
11892	22328R15	3	WT	5 mM	2	4.8	0.3	5	225	661.227	106.608	645.674	90.5879
11892	22328R15	3	WT	5 mM	2	4.8	0.3	5	250	673.326	112.004	651.712	91.5678
11892	22328R16	3	WT	5 mM	2	4.8	0.3	5	0.125	270.07	51.7668	272.366	20.8307
11892	22328R16	3	WT	5 mM	2	4.8	0.3	5	0.25	295.492	60.6873	315.762	72.3274
11892	22328R16	3	WT	5 mM	2	4.8	0.3	5	0.5	366.746	78.7423	371.627	88.1101
11892	22328R16	3	WT	5 mM	2	4.8	0.3	5	0.6	379.936	69.8823	384.78	88.2656
11892	22328R16	3	WT	5 mM	2	4.8	0.3	5	0.8	385.944	68.5547	403.652	87.2048
11892	22328R16	3	WT	5 mM	2	4.8	0.3	5	1	399.184	72.8015	416.967	85.9967
11892	22328R16	3	WT	5 mM	2	4.8	0.3	5	1.2	426.626	67.3469	427.218	85.0411
11892	22328R16	3	WT	5 mM	2	4.8	0.3	5	1.4	427.281	66.2872	435.568	84.3373
11892	22328R16	3	WT	5 mM	2	4.8	0.3	5	1.6	442.986	64.1375	442.632	83.8297
11892	22328R16	3	WT	5 mM	2	4.8	0.3	5	1.8	444.847	65.7039	448.768	83.4674
11892	22328R16	3	WT	5 mM	2	4.8	0.3	5	2	454.717	62.514	454.204	83.2121
11892	22328R16	3	WT	5 mM	2	4.8	0.3	5	2.2	450.99	64.2411	459.09	83.036
11892	22328R16	3	WT	5 mM	2	4.8	0.3	5	2.4	458.523	63.0574	463.534	82.9194
11892	22328R16	3	WT	5 mM	2	4.8	0.3	5	2.6	469.364	60.9442	467.612	82.8478
11892	22328R16	3	WT	5 mM	2	4.8	0.3	5	2.8	472.564	60.418	471.384	82.8107
11892	22328R16	3	WT	5 mM	2	4.8	0.3	5	3	472.317	61.1753	474.894	82.8002
11892	22328R16	3	WT	5 mM	2	4.8	0.3	5	3.2	471.765	61.4829	478.178	82.8105
11892	22328R16	3	WT	5 mM	2	4.8	0.3	5	3.4	485.242	61.9478	481.265	82.8371
11892	22328R16	3	WT	5 mM	2	4.8	0.3	5	3.6	483.219	61.4317	484.179	82.8766
11892	22328R16	3	WT	5 mM	2	4.8	0.3	5	3.8	490.955	60.2485	486.938	82.9262
11892	22328R16	3	WT	5 mM	2	4.8	0.3	5	4	494.765	59.8321	489.559	82.9839
11892	22328R16	3	WT	5 mM	2	4.8	0.3	5	4.5	501.329	59.3767	495.592	83.1533
11892	22328R16	3	WT	5 mM	2	4.8	0.3	5	5	505.984	52.1128	501.011	83.3453
11892	22328R16	3	WT	5 mM	2	4.8	0.3	5	5.5	508.955	57.8966	505.933	83.5493
11892	22328R16	3	WT	5 mM	2	4.8	0.3	5	6	508.897	54.9274	510.444	83.7588
11892	22328R16	3	WT	5 mM	2	4.8	0.3	5	7	517.372	55.0175	518.482	84.1795
11892	22328R16	3	WT	5 mM	2	4.8	0.3	5	8	528.172	55.0947	525.495	84.5902
11892	22328R16	3	WT	5 mM	2	4.8	0.3	5	9	533.061	54.4238	531.723	84.9844
11892	22328R16	3	WT	5 mM	2	4.8	0.3	5	12	550.82	54.5537	547.108	86.0562
11892	22328R16	3	WT	5 mM	2	4.8	0.3	5	15	563.206	54.3002	559.218	86.978
11892	22328R16	3	WT	5 mM	2	4.8	0.3	5	20	577.496	54.8359	575.069	88.2618
11892	22328R16	3	WT	5 mM	2	4.8	0.3	5	25	587.437	54.81	587.554	89.32
11892	22328R16	3	WT	5 mM	2	4.8	0.3	5	30	595.263	57.5513	597.881	90.2194
11892	22328R16	3	WT	5 mM	2	4.8	0.3	5	35	604.169	58.6992	606.702	91.0016
11892	22328R16	3	WT	5 mM	2	4.8	0.3	5	40	612.41	60.4909	614.41	91.694
11892	22328R16	3	WT	5 mM	2	4.8	0.3	5	45	621.348	63.0078	621.262	92.3154
11892	22328R16	3	WT	5 mM	2	4.8	0.3	5	55	633.314	66.55	633.051	93.3955
11892	22328R16	3	WT	5 mM	2	4.8	0.3	5	65	643.965	68.9756	642.975	94.3139
11892	22328R16	3	WT	5 mM	2	4.8	0.3	5	75	652.397	72.8791	651.558	95.1136
11892	22328R16	3	WT	5 mM	2	4.8	0.3	5	85	660.317	76.158	659.126	95.8225
11892	22328R16	3	WT	5 mM	2	4.8	0.3	5	100	673.077	82.4322	669.041	96.7554
11892	22328R16	3	WT	5 mM	2	4.8	0.3	5	115	681.809	86.1723	677.647	97.5686
11892	22328R16	3	WT	5 mM	2	4.8	0.3	5	130	690.113	92.1725	685.257	98.2899
11892	22328R16	3	WT	5 mM	2	4.8	0.3	5	150	700.266	98.7059	694.213	99.1411
11892	22328R16	3	WT	5 mM	2	4.8	0.3	5	175	713.66	108.159	703.948	100.069
11892	22328R16	3	WT	5 mM	2	4.8	0.3	5	200	728.304	115.822	712.456	100.881
11892	22328R16	3	WT	5 mM	2	4.8	0.3	5	225	740.863	124.923	720.019	101.605
11892	22328R16	3	WT	5 mM	2	4.8	0.3	5	250	752.899	130.72	726.83	102.257
11892	22328R17	3	WT	5 mM	2	4.8	0.3	5	0.125	338.789	73.5031	416.914	61.8667
11892	22328R17	3	WT	5 mM	2	4.8	0.3	5	0.25	382.79	86.8177	444.921	66.0336
11892	22328R17	3	WT	5 mM	2	4.8	0.3	5	0.5	441.51	88.9342	474.836	70.49
11892	22328R17	3	WT	5 mM	2	4.8	0.3	5	0.6	461.385	87.2525	483.045	71.7125
11892	22328R17	3	WT	5 mM	2	4.8	0.3	5	0.8	477.541	75.2186	496.308	73.6837
11892	22328R17	3	WT	5 mM	2	4.8	0.3	5	1	488.161	84.759	506.873	75.2457
11892	22328R17	3	WT	5 mM	2	4.8	0.3	5	1.2	506.091	62.2225	515.698	76.5395
11892	22328R17	3	WT	5 mM	2	4.8	0.3	5	1.4	525.861	74.9083	523.304	77.6411
11892	22328R17	3	WT	5 mM	2	4.8	0.3	5	1.6	524.811	69.359	530.008	78.5963
11892	22328R17	3	WT	5 mM	2	4.8	0.3	5	1.8	535.747	70.8839	536.015	79.4346
11892	22328R17	3	WT	5 mM	2	4.8	0.3	5	2	545.578	70.8213	541.469	80.1762
11892	22328R17	3	WT	5 mM	2	4.8	0.3	5	2.2	542.233	70.6225	546.47	80.8356
11892	22328R17	3	WT	5 mM	2	4.8	0.3	5	2.4	553.975	68.7211	551.096	81.4233
11892	22328R17	3	WT	5 mM	2	4.8	0.3	5	2.6	560.213	68.9815	555.402	81.9475
11892	22328R17	3	WT	5 mM	2	4.8	0.3	5	2.8	556.377	56.6407	559.434	82.4145
11892	22328R17	3	WT	5 mM	2	4.8	0.3	5	3	561.208	66.1714	563.228	82.8294
11892	22328R17	3	WT	5 mM	2	4.8	0.3	5	3.2	570.049	64.299	566.811	83.1964
11892	22328R17	3	WT	5 mM	2	4.8	0.3	5	3.4	573.014	69.9416	570.208	83.5192
11892	22328R17	3	WT	5 mM	2	4.8	0.3	5	3.6	574.231	63.0812	573.437	83.8007
11892	22328R17	3	WT	5 mM	2	4.8	0.3	5	3.8	579.134	64.9973	576.513	84.0438
11892	22328R17	3	WT	5 mM	2	4.8	0.3	5	4	584.984	61.5795	579.452	84.2509
11892	22328R17	3	WT	5 mM	2	4.8	0.3	5	4.5	588.624	61.0697	586.262	84.6259
11892	22328R17	3	WT	5 mM	2	4.8	0.3	5	5	602.699	63.1134	592.411	84.822
11892	22328R17	3	WT	5 mM	2	4.8	0.3	5	5.5	603.852	60.2938	597.996	84.8682
11892	22328R17	3	WT	5 mM	2	4.8	0.3	5	6	605.798	59.634	603.09	84.7908
11892	22328R17	3	WT	5 mM	2	4.8	0.3	5	7	611.012	61.4194	612.021	84.3617
11892	22328R17	3	WT	5 mM	2	4.8	0.3	5	8	616.717	54.9679	619.55	83.7077
11892	22328R17	3	WT	5 mM	2	4.8	0.3	5	9	616.98	56.2884	625.937	82.9666
11892	22328R17	3	WT	5 mM	2	4.8	0.3	5	12	637.55	58.8071	640.198	81.0738
11892	22328R17	3	WT	5 mM	2	4.8	0.3	5	15	648.866	58.1354	649.984	80.3525
11892	22328R17	3	WT	5 mM	2	4.8	0.3	5	20	668.368	59.01	661.883	81.4276
11892	22328R17	3	WT	5 mM	2	4.8	0.3	5	25	680.644	60.9431	671.503	83.9147
11892	22328R17	3	WT	5 mM	2	4.8	0.3	5	30	690.833	61.3189	680.056	86.7637
11892	22328R17	3	WT	5 mM	2	4.8	0.3	5	35	700.997	64.9564	687.888	89.5368
11892	22328R17	3	WT	5 mM	2	4.8	0.3	5	40	707.819	67.1974	695.128	92.0888
11892	22328R17	3	WT	5 mM	2	4.8	0.3	5	45	715.497	70.1266	701.85	94.3911
11892	22328R17	3	WT	5 mM	2	4.8	0.3	5	55	728.453	72.6249	713.966	98.3136
11892	22328R17	3	WT	5 mM	2	4.8	0.3	5	65	737.544	76.3908	724.616	101.506
11892	22328R17	3	WT	5 mM	2	4.8	0.3	5	75	747.254	79.1416	734.09	104.158
11892	22328R17	3	WT	5 mM	2	4.8	0.3	5	85	753.567	82.7955	742.613	106.407
11892	22328R17	3	WT	5 mM	2	4.8	0.3	5	100	764.322	88.2849	753.973	109.228
11892	22328R17	3	WT	5 mM	2	4.8	0.3	5	115	774.581	94.3716	763.981	111.568
11892	22328R17	3	WT	5 mM	2	4.8	0.3	5	130	785.549	99.7381	772.929	113.56
11892	22328R17	3	WT	5 mM	2	4.8	0.3	5	150	795.633	105.849	783.557	115.822
11892	22328R17	3	WT	5 mM	2	4.8	0.3	5	175	810.638	113.872	795.217	118.192
11892	22328R17	3	WT	5 mM	2	4.8	0.3	5	200	821.143	122.965	805.486	120.198
11892	22328R17	3	WT	5 mM	2	4.8	0.3	5	225	830.915	131.618	814.67	121.936
11892	22328R17	3	WT	5 mM	2	4.8	0.3	5	250	844.731	138.291	822.983	123.471
11892	22328R18	3	WT	0 mM	2	4.8	0.3	5	0.125	406.276	35.371	413.041	-14.5249
11892	22328R18	3	WT	0 mM	2	4.8	0.3	5	0.25	422.353	86.8144	436.48	128.687
11892	22328R18	3	WT	0 mM	2	4.8	0.3	5	0.5	550.064	202.122	567.289	227.054
11892	22328R18	3	WT	0 mM	2	4.8	0.3	5	0.6	594.869	235.091	610.283	236.128
11892	22328R18	3	WT	0 mM	2	4.8	0.3	5	0.8	658.787	201.208	675.558	236.284
11892	22328R18	3	WT	0 mM	2	4.8	0.3	5	1	701.596	202.373	720.433	227.73
11892	22328R18	3	WT	0 mM	2	4.8	0.3	5	1.2	757.068	187.46	752.394	217.653
11892	22328R18	3	WT	0 mM	2	4.8	0.3	5	1.4	786.76	180.275	776.207	208.231
11892	22328R18	3	WT	0 mM	2	4.8	0.3	5	1.6	800.193	174.66	794.716	199.994
11892	22328R18	3	WT	0 mM	2	4.8	0.3	5	1.8	807.604	158.293	809.63	192.951
11892	22328R18	3	WT	0 mM	2	4.8	0.3	5	2	820.253	138.193	822.014	186.96
11892	22328R18	3	WT	0 mM	2	4.8	0.3	5	2.2	830.233	147.594	832.552	181.855
11892	22328R18	3	WT	0 mM	2	4.8	0.3	5	2.4	845.028	138.881	841.701	177.485
11892	22328R18	3	WT	0 mM	2	4.8	0.3	5	2.6	851.266	130.093	849.778	173.721
11892	22328R18	3	WT	0 mM	2	4.8	0.3	5	2.8	853.697	130.331	857.005	170.461
11892	22328R18	3	WT	0 mM	2	4.8	0.3	5	3	863.973	137.11	863.545	167.619
11892	22328R18	3	WT	0 mM	2	4.8	0.3	5	3.2	871.748	123.785	869.521	165.127
11892	22328R18	3	WT	0 mM	2	4.8	0.3	5	3.4	874.601	120.729	875.025	162.931
11892	22328R18	3	WT	0 mM	2	4.8	0.3	5	3.6	877.162	119.649	880.13	160.986
11892	22328R18	3	WT	0 mM	2	4.8	0.3	5	3.8	881.491	121.993	884.892	159.255
11892	22328R18	3	WT	0 mM	2	4.8	0.3	5	4	880.595	113.78	889.356	157.708
11892	22328R18	3	WT	0 mM	2	4.8	0.3	5	4.5	896.1	112.936	899.446	154.492
11892	22328R18	3	WT	0 mM	2	4.8	0.3	5	5	911.593	112.246	908.322	151.988
11892	22328R18	3	WT	0 mM	2	4.8	0.3	5	5.5	914.652	110.202	916.261	150.006
11892	22328R18	3	WT	0 mM	2	4.8	0.3	5	6	924.516	108.944	923.455	148.414
11892	22328R18	3	WT	0 mM	2	4.8	0.3	5	7	937.48	102.326	936.119	146.06
11892	22328R18	3	WT	0 mM	2	4.8	0.3	5	8	948.108	100.735	947.049	144.456
11892	22328R18	3	WT	0 mM	2	4.8	0.3	5	9	954.903	102.149	956.688	143.338
11892	22328R18	3	WT	0 mM	2	4.8	0.3	5	12	986.549	98.2163	980.326	141.612
11892	22328R18	3	WT	0 mM	2	4.8	0.3	5	15	1004.9	95.5243	998.843	141.086
11892	22328R18	3	WT	0 mM	2	4.8	0.3	5	20	1027.45	96.2155	1023.05	141.232
11892	22328R18	3	WT	0 mM	2	4.8	0.3	5	25	1042.54	95.4582	1042.12	141.858
11892	22328R18	3	WT	0 mM	2	4.8	0.3	5	30	1059.83	99.7907	1057.92	142.639
11892	22328R18	3	WT	0 mM	2	4.8	0.3	5	35	1073.97	100.793	1071.43	143.46
11892	22328R18	3	WT	0 mM	2	4.8	0.3	5	40	1084.02	102.327	1083.26	144.276
11892	22328R18	3	WT	0 mM	2	4.8	0.3	5	45	1095.49	106.013	1093.78	145.067
11892	22328R18	3	WT	0 mM	2	4.8	0.3	5	55	1114.66	110.329	1111.92	146.552
11892	22328R18	3	WT	0 mM	2	4.8	0.3	5	65	1128.03	115.496	1127.23	147.905
11892	22328R18	3	WT	0 mM	2	4.8	0.3	5	75	1142.83	119.911	1140.49	149.137
11892	22328R18	3	WT	0 mM	2	4.8	0.3	5	85	1152.29	123.602	1152.21	150.265
11892	22328R18	3	WT	0 mM	2	4.8	0.3	5	100	1167.47	133.05	1167.59	151.793
11892	22328R18	3	WT	0 mM	2	4.8	0.3	5	115	1179.38	139.967	1180.96	153.16
11892	22328R18	3	WT	0 mM	2	4.8	0.3	5	130	1194.82	148.238	1192.8	154.395
11892	22328R18	3	WT	0 mM	2	4.8	0.3	5	150	1212.9	158.646	1206.77	155.876
11892	22328R18	3	WT	0 mM	2	4.8	0.3	5	175	1231.9	171.456	1221.98	157.517
11892	22328R18	3	WT	0 mM	2	4.8	0.3	5	200	1252.95	185.335	1235.3	158.972
11892	22328R18	3	WT	0 mM	2	4.8	0.3	5	225	1269.74	197.75	1247.15	160.281
11892	22328R18	3	WT	0 mM	2	4.8	0.3	5	250	1290.47	208.285	1257.85	161.471
11892	22328R19	3	WT	0 mM	2	4.8	0.3	5	0.125	475.245	58.9002	483.551	50.4943
11892	22328R19	3	WT	0 mM	2	4.8	0.3	5	0.25	477.679	89.9176	484.095	103.689
11892	22328R19	3	WT	0 mM	2	4.8	0.3	5	0.5	559.647	173.505	570.338	184.154
11892	22328R19	3	WT	0 mM	2	4.8	0.3	5	0.6	595.077	170.667	605.182	192.257
11892	22328R19	3	WT	0 mM	2	4.8	0.3	5	0.8	646.768	189.46	658.245	191.926
11892	22328R19	3	WT	0 mM	2	4.8	0.3	5	1	692.004	183.753	694.12	184.335
11892	22328R19	3	WT	0 mM	2	4.8	0.3	5	1.2	713.954	168.127	719.35	175.909
11892	22328R19	3	WT	0 mM	2	4.8	0.3	5	1.4	736.272	149.64	738.058	168.317
11892	22328R19	3	WT	0 mM	2	4.8	0.3	5	1.6	748.864	143.833	752.604	161.856
11892	22328R19	3	WT	0 mM	2	4.8	0.3	5	1.8	767.347	134.686	764.369	156.44
11892	22328R19	3	WT	0 mM	2	4.8	0.3	5	2	774.535	126.82	774.188	151.908
11892	22328R19	3	WT	0 mM	2	4.8	0.3	5	2.2	784.784	126.735	782.592	148.097
11892	22328R19	3	WT	0 mM	2	4.8	0.3	5	2.4	782.634	126.076	789.932	144.874
11892	22328R19	3	WT	0 mM	2	4.8	0.3	5	2.6	795.899	119.744	796.447	142.128
11892	22328R19	3	WT	0 mM	2	4.8	0.3	5	2.8	805.112	117.956	802.308	139.772
11892	22328R19	3	WT	0 mM	2	4.8	0.3	5	3	811.691	117.665	807.639	137.738
11892	22328R19	3	WT	0 mM	2	4.8	0.3	5	3.2	810.433	115.308	812.531	135.971
11892	22328R19	3	WT	0 mM	2	4.8	0.3	5	3.4	824.401	115.721	817.056	134.427
11892	22328R19	3	WT	0 mM	2	4.8	0.3	5	3.6	822.286	113.944	821.267	133.072
11892	22328R19	3	WT	0 mM	2	4.8	0.3	5	3.8	837.965	106.996	825.209	131.876
11892	22328R19	3	WT	0 mM	2	4.8	0.3	5	4	821.367	104.866	828.917	130.818
11892	22328R19	3	WT	0 mM	2	4.8	0.3	5	4.5	836.513	107.748	837.334	128.651
11892	22328R19	3	WT	0 mM	2	4.8	0.3	5	5	846.944	105.542	844.78	127.006
11892	22328R19	3	WT	0 mM	2	4.8	0.3	5	5.5	852.428	102.256	851.471	125.737
11892	22328R19	3	WT	0 mM	2	4.8	0.3	5	6	856.53	101.624	857.557	124.748
11892	22328R19	3	WT	0 mM	2	4.8	0.3	5	7	874.593	99.5201	868.318	123.358
11892	22328R19	3	WT	0 mM	2	4.8	0.3	5	8	871.481	96.3857	877.65	122.489
11892	22328R19	3	WT	0 mM	2	4.8	0.3	5	9	883.106	96.2185	885.908	121.954
11892	22328R19	3	WT	0 mM	2	4.8	0.3	5	12	906.861	95.0776	906.265	121.426
11892	22328R19	3	WT	0 mM	2	4.8	0.3	5	15	922.512	96.8583	922.299	121.649
11892	22328R19	3	WT	0 mM	2	4.8	0.3	5	20	944.234	95.3498	943.358	122.582
11892	22328R19	3	WT	0 mM	2	4.8	0.3	5	25	961.974	96.4296	960.026	123.713
11892	22328R19	3	WT	0 mM	2	4.8	0.3	5	30	974.221	97.934	973.876	124.853
11892	22328R19	3	WT	0 mM	2	4.8	0.3	5	35	984.913	100.685	985.754	125.949
11892	22328R19	3	WT	0 mM	2	4.8	0.3	5	40	995.266	102.486	996.173	126.983
11892	22328R19	3	WT	0 mM	2	4.8	0.3	5	45	1004.44	103.745	1005.46	127.956
11892	22328R19	3	WT	0 mM	2	4.8	0.3	5	55	1020.65	108.947	1021.51	129.728
11892	22328R19	3	WT	0 mM	2	4.8	0.3	5	65	1035.8	111.835	1035.09	131.304
11892	22328R19	3	WT	0 mM	2	4.8	0.3	5	75	1046.33	116.457	1046.89	132.718
11892	22328R19	3	WT	0 mM	2	4.8	0.3	5	85	1056.47	120.68	1057.33	134
11892	22328R19	3	WT	0 mM	2	4.8	0.3	5	100	1070.89	126.287	1071.05	135.722
11892	22328R19	3	WT	0 mM	2	4.8	0.3	5	115	1082.91	133.674	1083.02	137.252
11892	22328R19	3	WT	0 mM	2	4.8	0.3	5	130	1096.37	138.149	1093.64	138.629
11892	22328R19	3	WT	0 mM	2	4.8	0.3	5	150	1109.25	146.54	1106.18	140.274
11892	22328R19	3	WT	0 mM	2	4.8	0.3	5	175	1126.69	157.179	1119.87	142.09
11892	22328R19	3	WT	0 mM	2	4.8	0.3	5	200	1145.9	169.213	1131.89	143.698
11892	22328R19	3	WT	0 mM	2	4.8	0.3	5	225	1163.57	180.438	1142.6	145.143
11892	22328R19	3	WT	0 mM	2	4.8	0.3	5	250	1182.28	189.037	1152.28	146.455
11892	22328R110	3	WT	0 mM	2	4.8	0.3	5	0.125	383.57	56.214	377.212	85.5069
11892	22328R110	3	WT	0 mM	2	4.8	0.3	5	0.25	394.428	81.0862	414.317	108.879
11892	22328R110	3	WT	0 mM	2	4.8	0.3	5	0.5	442.247	133.561	470.79	140.816
11892	22328R110	3	WT	0 mM	2	4.8	0.3	5	0.6	462.665	138.203	491.002	148.531
11892	22328R110	3	WT	0 mM	2	4.8	0.3	5	0.8	522.232	152.016	527.416	156.69
11892	22328R110	3	WT	0 mM	2	4.8	0.3	5	1	548.675	149.592	557.736	157.765
11892	22328R110	3	WT	0 mM	2	4.8	0.3	5	1.2	602.503	142.968	581.975	154.764
11892	22328R110	3	WT	0 mM	2	4.8	0.3	5	1.4	611.614	147.002	600.955	149.911
11892	22328R110	3	WT	0 mM	2	4.8	0.3	5	1.6	616.944	134.403	615.774	144.566
11892	22328R110	3	WT	0 mM	2	4.8	0.3	5	1.8	625.084	125.119	627.461	139.441
11892	22328R110	3	WT	0 mM	2	4.8	0.3	5	2	627.975	117.278	636.846	134.847
11892	22328R110	3	WT	0 mM	2	4.8	0.3	5	2.2	626.212	119.277	644.556	130.875
11892	22328R110	3	WT	0 mM	2	4.8	0.3	5	2.4	642.898	113.814	651.042	127.51
11892	22328R110	3	WT	0 mM	2	4.8	0.3	5	2.6	640.818	117.748	656.623	124.689
11892	22328R110	3	WT	0 mM	2	4.8	0.3	5	2.8	659.293	108.283	661.528	122.338
11892	22328R110	3	WT	0 mM	2	4.8	0.3	5	3	662.066	113.326	665.916	120.384
11892	22328R110	3	WT	0 mM	2	4.8	0.3	5	3.2	662.933	107.911	669.902	118.761
11892	22328R110	3	WT	0 mM	2	4.8	0.3	5	3.4	669.318	106.207	673.569	117.413
11892	22328R110	3	WT	0 mM	2	4.8	0.3	5	3.6	678.18	108.36	676.977	116.292
11892	22328R110	3	WT	0 mM	2	4.8	0.3	5	3.8	682.206	106.933	680.172	115.361
11892	22328R110	3	WT	0 mM	2	4.8	0.3	5	4	684.885	105.675	683.186	114.586
11892	22328R110	3	WT	0 mM	2	4.8	0.3	5	4.5	688.847	101.323	690.093	113.175
11892	22328R110	3	WT	0 mM	2	4.8	0.3	5	5	702.051	102.451	696.302	112.298
11892	22328R110	3	WT	0 mM	2	4.8	0.3	5	5.5	702.802	101.447	701.973	111.774
11892	22328R110	3	WT	0 mM	2	4.8	0.3	5	6	717.952	99.7692	707.213	111.488
11892	22328R110	3	WT	0 mM	2	4.8	0.3	5	7	722.362	100.35	716.664	111.36
11892	22328R110	3	WT	0 mM	2	4.8	0.3	5	8	732.38	96.9922	725.038	111.571
11892	22328R110	3	WT	0 mM	2	4.8	0.3	5	9	736.339	97.2312	732.573	111.958
11892	22328R110	3	WT	0 mM	2	4.8	0.3	5	12	757.895	95.8431	751.552	113.517
11892	22328R110	3	WT	0 mM	2	4.8	0.3	5	15	775.013	96.4183	766.813	115.183
11892	22328R110	3	WT	0 mM	2	4.8	0.3	5	20	795.397	97.4641	787.153	117.769
11892	22328R110	3	WT	0 mM	2	4.8	0.3	5	25	808.32	99.2331	803.434	120.044
11892	22328R110	3	WT	0 mM	2	4.8	0.3	5	30	822.688	101.484	817.058	122.05
11892	22328R110	3	WT	0 mM	2	4.8	0.3	5	35	836.253	104.276	828.805	123.836
11892	22328R110	3	WT	0 mM	2	4.8	0.3	5	40	846.937	107.169	839.148	125.445
11892	22328R110	3	WT	0 mM	2	4.8	0.3	5	45	853.631	107.84	848.403	126.908
11892	22328R110	3	WT	0 mM	2	4.8	0.3	5	55	869.184	112.658	864.455	129.491
11892	22328R110	3	WT	0 mM	2	4.8	0.3	5	65	882.268	116.147	878.097	131.722
11892	22328R110	3	WT	0 mM	2	4.8	0.3	5	75	889.997	120.141	889.986	133.688
11892	22328R110	3	WT	0 mM	2	4.8	0.3	5	85	901.866	125.303	900.541	135.447
11892	22328R110	3	WT	0 mM	2	4.8	0.3	5	100	914.317	130.839	914.466	137.786
11892	22328R110	3	WT	0 mM	2	4.8	0.3	5	115	925.507	137.589	926.644	139.845
11892	22328R110	3	WT	0 mM	2	4.8	0.3	5	130	937.221	143.635	937.483	141.687
11892	22328R110	3	WT	0 mM	2	4.8	0.3	5	150	950.896	152.187	950.322	143.877
11892	22328R110	3	WT	0 mM	2	4.8	0.3	5	175	967.862	163.657	964.381	146.285
11892	22328R110	3	WT	0 mM	2	4.8	0.3	5	200	985.04	172.788	976.755	148.412
11892	22328R110	3	WT	0 mM	2	4.8	0.3	5	225	1002.07	182.71	987.821	150.318
11892	22328R110	3	WT	0 mM	2	4.8	0.3	5	250	1018.92	192.335	997.844	152.048
11892	22328R116	3	WT	0 mM	2	4.8	0.3	5	0.125	304.188	16.4889	241.802	108.728
11892	22328R116	3	WT	0 mM	2	4.8	0.3	5	0.25	270.78	-17.5805	282.428	157.899
11892	22328R116	3	WT	0 mM	2	4.8	0.3	5	0.5	287.787	164.176	354.385	238.655
11892	22328R116	3	WT	0 mM	2	4.8	0.3	5	0.6	281.192	219.182	384.019	264.676
11892	22328R116	3	WT	0 mM	2	4.8	0.3	5	0.8	381.67	292.053	444.526	305.652
11892	22328R116	3	WT	0 mM	2	4.8	0.3	5	1	463.633	333.651	504.231	332.607
11892	22328R116	3	WT	0 mM	2	4.8	0.3	5	1.2	549.486	374.817	560.347	347.536
11892	22328R116	3	WT	0 mM	2	4.8	0.3	5	1.4	624.141	359.85	611.034	353.072
11892	22328R116	3	WT	0 mM	2	4.8	0.3	5	1.6	685.364	348.747	655.488	351.86
11892	22328R116	3	WT	0 mM	2	4.8	0.3	5	1.8	719.093	340.429	693.695	346.177
11892	22328R116	3	WT	0 mM	2	4.8	0.3	5	2	751.186	319.457	726.124	337.803
11892	22328R116	3	WT	0 mM	2	4.8	0.3	5	2.2	771.429	295.078	753.475	328.026
11892	22328R116	3	WT	0 mM	2	4.8	0.3	5	2.4	789.272	285.954	776.507	317.724
11892	22328R116	3	WT	0 mM	2	4.8	0.3	5	2.6	804.076	268.947	795.939	307.463
11892	22328R116	3	WT	0 mM	2	4.8	0.3	5	2.8	804.932	261.333	812.413	297.586
11892	22328R116	3	WT	0 mM	2	4.8	0.3	5	3	822.636	253.651	826.471	288.281
11892	22328R116	3	WT	0 mM	2	4.8	0.3	5	3.2	826.882	246.428	838.561	279.639
11892	22328R116	3	WT	0 mM	2	4.8	0.3	5	3.4	843.81	239.899	849.051	271.685
11892	22328R116	3	WT	0 mM	2	4.8	0.3	5	3.6	850.337	231.281	858.233	264.408
11892	22328R116	3	WT	0 mM	2	4.8	0.3	5	3.8	854.146	231.909	866.346	257.774
11892	22328R116	3	WT	0 mM	2	4.8	0.3	5	4	866.846	229.66	873.578	251.737
11892	22328R116	3	WT	0 mM	2	4.8	0.3	5	4.5	876.083	218.695	888.726	238.939
11892	22328R116	3	WT	0 mM	2	4.8	0.3	5	5	887.516	215.354	900.904	228.83
11892	22328R116	3	WT	0 mM	2	4.8	0.3	5	5.5	898.593	207.624	911.095	220.787
11892	22328R116	3	WT	0 mM	2	4.8	0.3	5	6	913.076	204.409	919.899	214.328
11892	22328R116	3	WT	0 mM	2	4.8	0.3	5	7	931.166	196.3	934.721	204.81
11892	22328R116	3	WT	0 mM	2	4.8	0.3	5	8	938.767	193.595	947.105	198.345
11892	22328R116	3	WT	0 mM	2	4.8	0.3	5	9	964.053	189.936	957.881	193.837
11892	22328R116	3	WT	0 mM	2	4.8	0.3	5	12	991.815	181.824	984.277	186.688
11892	22328R116	3	WT	0 mM	2	4.8	0.3	5	15	1014.23	177.13	1005.25	184.135
11892	22328R116	3	WT	0 mM	2	4.8	0.3	5	20	1042.19	175.142	1033.28	183.743
11892	22328R116	3	WT	0 mM	2	4.8	0.3	5	25	1070.99	175.396	1055.93	185.209
11892	22328R116	3	WT	0 mM	2	4.8	0.3	5	30	1087.06	174.363	1075.07	187.338
11892	22328R116	3	WT	0 mM	2	4.8	0.3	5	35	1107.51	176.014	1091.73	189.701
11892	22328R116	3	WT	0 mM	2	4.8	0.3	5	40	1122.67	177.219	1106.51	192.117
11892	22328R116	3	WT	0 mM	2	4.8	0.3	5	45	1135.83	177.511	1119.83	194.508
11892	22328R116	3	WT	0 mM	2	4.8	0.3	5	55	1158.06	180.161	1143.17	199.091
11892	22328R116	3	WT	0 mM	2	4.8	0.3	5	65	1174.29	184.42	1163.22	203.352
11892	22328R116	3	WT	0 mM	2	4.8	0.3	5	75	1191.85	188.614	1180.86	207.296
11892	22328R116	3	WT	0 mM	2	4.8	0.3	5	85	1206.54	191.991	1196.65	210.954
11892	22328R116	3	WT	0 mM	2	4.8	0.3	5	100	1225.02	197.401	1217.67	215.978
11892	22328R116	3	WT	0 mM	2	4.8	0.3	5	115	1241.57	204.552	1236.22	220.533
11892	22328R116	3	WT	0 mM	2	4.8	0.3	5	130	1257.64	210.195	1252.87	224.699
11892	22328R116	3	WT	0 mM	2	4.8	0.3	5	150	1278.82	218.925	1272.76	229.757
11892	22328R116	3	WT	0 mM	2	4.8	0.3	5	175	1305.91	229.885	1294.74	235.433
11892	22328R116	3	WT	0 mM	2	4.8	0.3	5	200	1332.99	240.479	1314.26	240.537
11892	22328R116	3	WT	0 mM	2	4.8	0.3	5	225	1357.27	249.347	1331.85	245.179
11892	22328R116	3	WT	0 mM	2	4.8	0.3	5	250	1383.13	258.023	1347.9	249.442
11892	22328R117	3	WT	0 mM	2	4.8	0.3	5	0.125	374.191	30.1606	376.403	23.2826
11892	22328R117	3	WT	0 mM	2	4.8	0.3	5	0.25	351.075	73.3775	358.15	68.855
11892	22328R117	3	WT	0 mM	2	4.8	0.3	5	0.5	406.58	149.793	422.918	156.44
11892	22328R117	3	WT	0 mM	2	4.8	0.3	5	0.6	448.872	161.098	454.686	167.875
11892	22328R117	3	WT	0 mM	2	4.8	0.3	5	0.8	484.123	171.442	504.841	171.903
11892	22328R117	3	WT	0 mM	2	4.8	0.3	5	1	541.236	162.055	539.314	166.602
11892	22328R117	3	WT	0 mM	2	4.8	0.3	5	1.2	557.849	160.352	563.556	159.409
11892	22328R117	3	WT	0 mM	2	4.8	0.3	5	1.4	588.707	147.126	581.411	152.514
11892	22328R117	3	WT	0 mM	2	4.8	0.3	5	1.6	604.253	138.991	595.17	146.464
11892	22328R117	3	WT	0 mM	2	4.8	0.3	5	1.8	605.018	131.398	606.192	141.299
11892	22328R117	3	WT	0 mM	2	4.8	0.3	5	2	611.657	129.234	615.306	136.923
11892	22328R117	3	WT	0 mM	2	4.8	0.3	5	2.2	624.606	117.84	623.041	133.209
11892	22328R117	3	WT	0 mM	2	4.8	0.3	5	2.4	625.583	119.117	629.746	130.046
11892	22328R117	3	WT	0 mM	2	4.8	0.3	5	2.6	631.758	117.737	635.658	127.334
11892	22328R117	3	WT	0 mM	2	4.8	0.3	5	2.8	637.212	115.847	640.945	124.996
11892	22328R117	3	WT	0 mM	2	4.8	0.3	5	3	644.988	110.178	645.729	122.968
11892	22328R117	3	WT	0 mM	2	4.8	0.3	5	3.2	646.769	107.709	650.1	121.199
11892	22328R117	3	WT	0 mM	2	4.8	0.3	5	3.4	651.759	104.374	654.127	119.648
11892	22328R117	3	WT	0 mM	2	4.8	0.3	5	3.6	649.459	103.143	657.862	118.281
11892	22328R117	3	WT	0 mM	2	4.8	0.3	5	3.8	657.172	106.096	661.349	117.071
11892	22328R117	3	WT	0 mM	2	4.8	0.3	5	4	661.395	105.589	664.619	115.995
11892	22328R117	3	WT	0 mM	2	4.8	0.3	5	4.5	667.542	101.646	672.017	113.78
11892	22328R117	3	WT	0 mM	2	4.8	0.3	5	5	678.77	101.987	678.534	112.082
11892	22328R117	3	WT	0 mM	2	4.8	0.3	5	5.5	685.813	96.3542	684.371	110.76
11892	22328R117	3	WT	0 mM	2	4.8	0.3	5	6	688.212	98.2778	689.669	109.718
11892	22328R117	3	WT	0 mM	2	4.8	0.3	5	7	702.78	93.9456	699.013	108.225
11892	22328R117	3	WT	0 mM	2	4.8	0.3	5	8	708.286	93.5348	707.098	107.261
11892	22328R117	3	WT	0 mM	2	4.8	0.3	5	9	713.269	90.9068	714.244	106.637
11892	22328R117	3	WT	0 mM	2	4.8	0.3	5	12	734.922	89.945	731.835	105.876
11892	22328R117	3	WT	0 mM	2	4.8	0.3	5	15	749.167	88.9807	745.681	105.907
11892	22328R117	3	WT	0 mM	2	4.8	0.3	5	20	765.119	87.7054	763.866	106.582
11892	22328R117	3	WT	0 mM	2	4.8	0.3	5	25	779.349	89.7076	778.266	107.504
11892	22328R117	3	WT	0 mM	2	4.8	0.3	5	30	788.909	88.3945	790.237	108.47
11892	22328R117	3	WT	0 mM	2	4.8	0.3	5	35	799.691	91.1565	800.511	109.415
11892	22328R117	3	WT	0 mM	2	4.8	0.3	5	40	810.35	93.4641	809.526	110.318
11892	22328R117	3	WT	0 mM	2	4.8	0.3	5	45	819.679	93.7553	817.569	111.173
11892	22328R117	3	WT	0 mM	2	4.8	0.3	5	55	832.741	95.7582	831.472	112.743
11892	22328R117	3	WT	0 mM	2	4.8	0.3	5	65	844.886	99.9738	843.244	114.147
11892	22328R117	3	WT	0 mM	2	4.8	0.3	5	75	853.837	102.593	853.474	115.413
11892	22328R117	3	WT	0 mM	2	4.8	0.3	5	85	862.642	104.702	862.533	116.565
11892	22328R117	3	WT	0 mM	2	4.8	0.3	5	100	875.8	108.808	874.455	118.115
11892	22328R117	3	WT	0 mM	2	4.8	0.3	5	115	886.452	113.291	884.852	119.496
11892	22328R117	3	WT	0 mM	2	4.8	0.3	5	130	898.063	116.187	894.085	120.741
11892	22328R117	3	WT	0 mM	2	4.8	0.3	5	150	910.937	121.874	904.995	122.231
11892	22328R117	3	WT	0 mM	2	4.8	0.3	5	175	928.306	129.251	916.913	123.88
11892	22328R117	3	WT	0 mM	2	4.8	0.3	5	200	944.467	134.642	927.376	125.341
11892	22328R117	3	WT	0 mM	2	4.8	0.3	5	225	960.135	139.694	936.714	126.655
11892	22328R117	3	WT	0 mM	2	4.8	0.3	5	250	976.678	143.821	945.154	127.85
11892	22328R118	3	WT	0 mM	2	4.8	0.3	5	0.125	456.301	43.1697	470.298	37.4296
11892	22328R118	3	WT	0 mM	2	4.8	0.3	5	0.25	491.799	113.506	493.926	128.268
11892	22328R118	3	WT	0 mM	2	4.8	0.3	5	0.5	578.544	184.268	601.638	196.937
11892	22328R118	3	WT	0 mM	2	4.8	0.3	5	0.6	631.491	193.797	636.309	202.364
11892	22328R118	3	WT	0 mM	2	4.8	0.3	5	0.8	667.935	203.397	688.452	200.773
11892	22328R118	3	WT	0 mM	2	4.8	0.3	5	1	714.886	194.841	724.283	193.71
11892	22328R118	3	WT	0 mM	2	4.8	0.3	5	1.2	749.669	191.453	750.055	186.079
11892	22328R118	3	WT	0 mM	2	4.8	0.3	5	1.4	778.932	169.019	769.548	179.216
11892	22328R118	3	WT	0 mM	2	4.8	0.3	5	1.6	790.106	161.193	784.956	173.364
11892	22328R118	3	WT	0 mM	2	4.8	0.3	5	1.8	813.997	161.739	797.585	168.455
11892	22328R118	3	WT	0 mM	2	4.8	0.3	5	2	806.308	157.489	808.239	164.345
11892	22328R118	3	WT	0 mM	2	4.8	0.3	5	2.2	828.19	154.573	817.439	160.892
11892	22328R118	3	WT	0 mM	2	4.8	0.3	5	2.4	820.643	144.637	825.532	157.976
11892	22328R118	3	WT	0 mM	2	4.8	0.3	5	2.6	838.053	138.534	832.76	155.498
11892	22328R118	3	WT	0 mM	2	4.8	0.3	5	2.8	832.975	136.3	839.295	153.378
11892	22328R118	3	WT	0 mM	2	4.8	0.3	5	3	837.913	139.621	845.263	151.555
11892	22328R118	3	WT	0 mM	2	4.8	0.3	5	3.2	844.953	137.65	850.76	149.977
11892	22328R118	3	WT	0 mM	2	4.8	0.3	5	3.4	854.142	135.684	855.86	148.605
11892	22328R118	3	WT	0 mM	2	4.8	0.3	5	3.6	851.119	133.921	860.619	147.406
11892	22328R118	3	WT	0 mM	2	4.8	0.3	5	3.8	856.081	133.998	865.083	146.355
11892	22328R118	3	WT	0 mM	2	4.8	0.3	5	4	869.925	137.32	869.29	145.429
11892	22328R118	3	WT	0 mM	2	4.8	0.3	5	4.5	876.79	128.348	878.867	143.557
11892	22328R118	3	WT	0 mM	2	4.8	0.3	5	5	890.395	126.739	887.366	142.162
11892	22328R118	3	WT	0 mM	2	4.8	0.3	5	5.5	893.581	126.407	895.02	141.111
11892	22328R118	3	WT	0 mM	2	4.8	0.3	5	6	907.873	128.063	901.994	140.315
11892	22328R118	3	WT	0 mM	2	4.8	0.3	5	7	919.384	124.676	914.348	139.254
11892	22328R118	3	WT	0 mM	2	4.8	0.3	5	8	926.424	120.945	925.079	138.659
11892	22328R118	3	WT	0 mM	2	4.8	0.3	5	9	934.172	122.999	934.587	138.358
11892	22328R118	3	WT	0 mM	2	4.8	0.3	5	12	959.123	122.683	958.054	138.38
11892	22328R118	3	WT	0 mM	2	4.8	0.3	5	15	978.083	121.114	976.556	139.014
11892	22328R118	3	WT	0 mM	2	4.8	0.3	5	20	1001.39	121.807	1000.87	140.465
11892	22328R118	3	WT	0 mM	2	4.8	0.3	5	25	1020.21	124.477	1020.12	141.99
11892	22328R118	3	WT	0 mM	2	4.8	0.3	5	30	1033.69	127.05	1036.11	143.452
11892	22328R118	3	WT	0 mM	2	4.8	0.3	5	35	1047.08	127.711	1049.83	144.818
11892	22328R118	3	WT	0 mM	2	4.8	0.3	5	40	1061.25	130.362	1061.87	146.087
11892	22328R118	3	WT	0 mM	2	4.8	0.3	5	45	1069.3	131.065	1072.6	147.267
11892	22328R118	3	WT	0 mM	2	4.8	0.3	5	55	1087.62	134.105	1091.13	149.395
11892	22328R118	3	WT	0 mM	2	4.8	0.3	5	65	1102.98	137.56	1106.81	151.268
11892	22328R118	3	WT	0 mM	2	4.8	0.3	5	75	1118.96	142.278	1120.43	152.938
11892	22328R118	3	WT	0 mM	2	4.8	0.3	5	85	1130.8	144.552	1132.49	154.446
11892	22328R118	3	WT	0 mM	2	4.8	0.3	5	100	1149.97	148.913	1148.34	156.463
11892	22328R118	3	WT	0 mM	2	4.8	0.3	5	115	1166.06	155.593	1162.15	158.249
11892	22328R118	3	WT	0 mM	2	4.8	0.3	5	130	1180.97	161.129	1174.41	159.852
11892	22328R118	3	WT	0 mM	2	4.8	0.3	5	150	1198.15	167.563	1188.89	161.764
11892	22328R118	3	WT	0 mM	2	4.8	0.3	5	175	1218.15	175.595	1204.7	163.87
11892	22328R118	3	WT	0 mM	2	4.8	0.3	5	200	1237.73	182.113	1218.56	165.732
11892	22328R118	3	WT	0 mM	2	4.8	0.3	5	225	1257.54	189.644	1230.93	167.403
11892	22328R118	3	WT	0 mM	2	4.8	0.3	5	250	1279.07	195.286	1242.1	168.919
11892	22328R119	3	WT	5 mM	2	4.8	0.3	5	0.125	390.446	74.0479	392.703	74.3444
11892	22328R119	3	WT	5 mM	2	4.8	0.3	5	0.25	440.262	134.877	447.5	119.883
11892	22328R119	3	WT	5 mM	2	4.8	0.3	5	0.5	520.801	106.333	522.706	123.85
11892	22328R119	3	WT	5 mM	2	4.8	0.3	5	0.6	525.765	110.165	539.067	120.687
11892	22328R119	3	WT	5 mM	2	4.8	0.3	5	0.8	542.696	109.343	561.878	115.315
11892	22328R119	3	WT	5 mM	2	4.8	0.3	5	1	560.928	102.387	577.689	111.602
11892	22328R119	3	WT	5 mM	2	4.8	0.3	5	1.2	590.242	102.891	589.797	109.094
11892	22328R119	3	WT	5 mM	2	4.8	0.3	5	1.4	585.952	104.049	599.656	107.381
11892	22328R119	3	WT	5 mM	2	4.8	0.3	5	1.6	601.35	99.3526	608.011	106.198
11892	22328R119	3	WT	5 mM	2	4.8	0.3	5	1.8	609.477	96.7906	615.288	105.374
11892	22328R119	3	WT	5 mM	2	4.8	0.3	5	2	622.471	101.852	621.751	104.802
11892	22328R119	3	WT	5 mM	2	4.8	0.3	5	2.2	626.111	99.7631	627.578	104.412
11892	22328R119	3	WT	5 mM	2	4.8	0.3	5	2.4	632.224	99.4089	632.892	104.153
11892	22328R119	3	WT	5 mM	2	4.8	0.3	5	2.6	646.131	96.5954	637.782	103.994
11892	22328R119	3	WT	5 mM	2	4.8	0.3	5	2.8	640.292	94.6014	642.316	103.909
11892	22328R119	3	WT	5 mM	2	4.8	0.3	5	3	642.871	96.327	646.546	103.881
11892	22328R119	3	WT	5 mM	2	4.8	0.3	5	3.2	655.56	95.3474	650.513	103.898
11892	22328R119	3	WT	5 mM	2	4.8	0.3	5	3.4	659.661	96.861	654.25	103.949
11892	22328R119	3	WT	5 mM	2	4.8	0.3	5	3.6	669.79	96.4064	657.785	104.027
11892	22328R119	3	WT	5 mM	2	4.8	0.3	5	3.8	672.098	97.8975	661.138	104.127
11892	22328R119	3	WT	5 mM	2	4.8	0.3	5	4	671.92	94.709	664.33	104.244
11892	22328R119	3	WT	5 mM	2	4.8	0.3	5	4.5	676.248	97.2095	671.701	104.588
11892	22328R119	3	WT	5 mM	2	4.8	0.3	5	5	681.761	97.528	678.348	104.981
11892	22328R119	3	WT	5 mM	2	4.8	0.3	5	5.5	676.199	99.7537	684.407	105.399
11892	22328R119	3	WT	5 mM	2	4.8	0.3	5	6	688.559	91.6094	689.979	105.829
11892	22328R119	3	WT	5 mM	2	4.8	0.3	5	7	703.961	93.3731	699.952	106.694
11892	22328R119	3	WT	5 mM	2	4.8	0.3	5	8	714.172	94.7896	708.701	107.541
11892	22328R119	3	WT	5 mM	2	4.8	0.3	5	9	722.232	93.4767	716.506	108.355
11892	22328R119	3	WT	5 mM	2	4.8	0.3	5	12	741.63	95.3584	735.931	110.579
11892	22328R119	3	WT	5 mM	2	4.8	0.3	5	15	755.689	94.5454	751.367	112.503
11892	22328R119	3	WT	5 mM	2	4.8	0.3	5	20	773.699	97.1062	771.763	115.2
11892	22328R119	3	WT	5 mM	2	4.8	0.3	5	25	790.068	99.2099	787.981	117.438
11892	22328R119	3	WT	5 mM	2	4.8	0.3	5	30	804.397	101.685	801.496	119.35
11892	22328R119	3	WT	5 mM	2	4.8	0.3	5	35	813.812	103.831	813.112	121.022
11892	22328R119	3	WT	5 mM	2	4.8	0.3	5	40	825.284	106.615	823.318	122.509
11892	22328R119	3	WT	5 mM	2	4.8	0.3	5	45	833.292	109.253	832.431	123.848
11892	22328R119	3	WT	5 mM	2	4.8	0.3	5	55	847.514	112.394	848.203	126.188
11892	22328R119	3	WT	5 mM	2	4.8	0.3	5	65	858.989	117.232	861.571	128.189
11892	22328R119	3	WT	5 mM	2	4.8	0.3	5	75	868.601	120.937	873.198	129.941
11892	22328R119	3	WT	5 mM	2	4.8	0.3	5	85	880.008	124.616	883.503	131.5
11892	22328R119	3	WT	5 mM	2	4.8	0.3	5	100	893.482	130.956	897.074	133.563
11892	22328R119	3	WT	5 mM	2	4.8	0.3	5	115	909.156	137.083	908.919	135.37
11892	22328R119	3	WT	5 mM	2	4.8	0.3	5	130	919.008	141.869	919.445	136.98
11892	22328R119	3	WT	5 mM	2	4.8	0.3	5	150	931.529	148.702	931.893	138.888
11892	22328R119	3	WT	5 mM	2	4.8	0.3	5	175	947.698	158.948	945.498	140.98
11892	22328R119	3	WT	5 mM	2	4.8	0.3	5	200	967.204	166.788	957.452	142.82
11892	22328R119	3	WT	5 mM	2	4.8	0.3	5	225	983.264	176.02	968.127	144.466
11892	22328R119	3	WT	5 mM	2	4.8	0.3	5	250	1001.91	183.289	977.781	145.957
11892	22328R121	3	WT	5 mM	2	4.8	0.3	5	0.125	419.009	105.41	461.746	70.3913
11892	22328R121	3	WT	5 mM	2	4.8	0.3	5	0.25	471.865	105.582	493.69	75.131
11892	22328R121	3	WT	5 mM	2	4.8	0.3	5	0.5	529.755	95.9741	527.853	80.0673
11892	22328R121	3	WT	5 mM	2	4.8	0.3	5	0.6	513.39	96.837	537.229	81.3854
11892	22328R121	3	WT	5 mM	2	4.8	0.3	5	0.8	532.808	88.2628	552.37	83.4673
11892	22328R121	3	WT	5 mM	2	4.8	0.3	5	1	559.306	95.6111	564.415	85.072
11892	22328R121	3	WT	5 mM	2	4.8	0.3	5	1.2	573.05	88.9912	574.46	86.3659
11892	22328R121	3	WT	5 mM	2	4.8	0.3	5	1.4	580.977	87.3643	583.099	87.4394
11892	22328R121	3	WT	5 mM	2	4.8	0.3	5	1.6	598.262	95.4873	590.694	88.3471
11892	22328R121	3	WT	5 mM	2	4.8	0.3	5	1.8	598.383	87.9068	597.482	89.1245
11892	22328R121	3	WT	5 mM	2	4.8	0.3	5	2	608.661	84.8803	603.625	89.7962
11892	22328R121	3	WT	5 mM	2	4.8	0.3	5	2.2	612.064	83.9427	609.24	90.3796
11892	22328R121	3	WT	5 mM	2	4.8	0.3	5	2.4	620.712	87.0813	614.414	90.8879
11892	22328R121	3	WT	5 mM	2	4.8	0.3	5	2.6	623.915	85.3011	619.215	91.3312
11892	22328R121	3	WT	5 mM	2	4.8	0.3	5	2.8	625.5	84.9824	623.694	91.7173
11892	22328R121	3	WT	5 mM	2	4.8	0.3	5	3	632.893	81.2431	627.893	92.0527
11892	22328R121	3	WT	5 mM	2	4.8	0.3	5	3.2	637.165	81.2275	631.845	92.3426
11892	22328R121	3	WT	5 mM	2	4.8	0.3	5	3.4	624.678	78.6622	635.576	92.5915
11892	22328R121	3	WT	5 mM	2	4.8	0.3	5	3.6	636.484	82.7699	639.111	92.803
11892	22328R121	3	WT	5 mM	2	4.8	0.3	5	3.8	642.846	82.391	642.467	92.9807
11892	22328R121	3	WT	5 mM	2	4.8	0.3	5	4	644.05	81.5692	645.662	93.1273
11892	22328R121	3	WT	5 mM	2	4.8	0.3	5	4.5	649.536	78.8755	653.025	93.3749
11892	22328R121	3	WT	5 mM	2	4.8	0.3	5	5	663.278	79.0424	659.625	93.4802
11892	22328R121	3	WT	5 mM	2	4.8	0.3	5	5.5	669.306	79.3628	665.585	93.4729
11892	22328R121	3	WT	5 mM	2	4.8	0.3	5	6	670.198	78.4675	670.994	93.3786
11892	22328R121	3	WT	5 mM	2	4.8	0.3	5	7	676.727	76.6865	680.436	93.0167
11892	22328R121	3	WT	5 mM	2	4.8	0.3	5	8	687.238	77.1099	688.385	92.5426
11892	22328R121	3	WT	5 mM	2	4.8	0.3	5	9	688.126	79.2328	695.151	92.0654
11892	22328R121	3	WT	5 mM	2	4.8	0.3	5	12	702.612	80.012	710.545	91.2146
11892	22328R121	3	WT	5 mM	2	4.8	0.3	5	15	718.741	81.7598	721.561	91.5761
11892	22328R121	3	WT	5 mM	2	4.8	0.3	5	20	738.497	82.77	735.578	94.1306
11892	22328R121	3	WT	5 mM	2	4.8	0.3	5	25	750.914	84.836	747.181	97.6801
11892	22328R121	3	WT	5 mM	2	4.8	0.3	5	30	761.972	86.4859	757.507	101.304
11892	22328R121	3	WT	5 mM	2	4.8	0.3	5	35	771.824	88.0951	766.911	104.668
11892	22328R121	3	WT	5 mM	2	4.8	0.3	5	40	783.736	91.7015	775.553	107.69
11892	22328R121	3	WT	5 mM	2	4.8	0.3	5	45	792.593	94.0335	783.538	110.38
11892	22328R121	3	WT	5 mM	2	4.8	0.3	5	55	804.189	96.0085	797.85	114.918
11892	22328R121	3	WT	5 mM	2	4.8	0.3	5	65	814.165	99.9132	810.367	118.59
11892	22328R121	3	WT	5 mM	2	4.8	0.3	5	75	824.824	102.538	821.468	121.635
11892	22328R121	3	WT	5 mM	2	4.8	0.3	5	85	833.271	105.712	831.434	124.218
11892	22328R121	3	WT	5 mM	2	4.8	0.3	5	100	846.346	110.879	844.696	127.462
11892	22328R121	3	WT	5 mM	2	4.8	0.3	5	115	857.054	114.347	856.368	130.16
11892	22328R121	3	WT	5 mM	2	4.8	0.3	5	130	867.098	118.974	866.795	132.463
11892	22328R121	3	WT	5 mM	2	4.8	0.3	5	150	882.95	124.989	879.176	135.085
11892	22328R121	3	WT	5 mM	2	4.8	0.3	5	175	901.158	130.445	892.754	137.842
11892	22328R121	3	WT	5 mM	2	4.8	0.3	5	200	920.183	138.552	904.711	140.182
11892	22328R121	3	WT	5 mM	2	4.8	0.3	5	225	936.539	144.318	915.406	142.215
11892	22328R121	3	WT	5 mM	2	4.8	0.3	5	250	955.189	147.633	925.087	144.014
11892	22328R122	3	WT	0 mM	2	4.8	0.3	5	0.125	159.868	-13.1587	122.635	37.0786
11892	22328R122	3	WT	0 mM	2	4.8	0.3	5	0.25	138.563	23.1062	142.351	33.2177
11892	22328R122	3	WT	0 mM	2	4.8	0.3	5	0.5	149.045	-10.8764	156.369	20.2588
11892	22328R122	3	WT	0 mM	2	4.8	0.3	5	0.6	131.606	-2.7513	156.837	15.2444
11892	22328R122	3	WT	0 mM	2	4.8	0.3	5	0.8	164.363	-21.5836	152.082	7.2173
11892	22328R122	3	WT	0 mM	2	4.8	0.3	5	1	154.465	-32.2394	141.911	2.9408
11892	22328R122	3	WT	0 mM	2	4.8	0.3	5	1.2	114.922	-15.8117	128.372	3.1267
11892	22328R122	3	WT	0 mM	2	4.8	0.3	5	1.4	87.3906	-1.1224	113.153	7.9925
11892	22328R122	3	WT	0 mM	2	4.8	0.3	5	1.6	54.481	20.6916	97.6635	17.3821
11892	22328R122	3	WT	0 mM	2	4.8	0.3	5	1.8	64.8046	56.7736	83.0378	30.8668
11892	22328R122	3	WT	0 mM	2	4.8	0.3	5	2	58.8234	87.8374	70.1404	47.8393
11892	22328R122	3	WT	0 mM	2	4.8	0.3	5	2.2	63.8174	112.861	59.5752	67.5975
11892	22328R122	3	WT	0 mM	2	4.8	0.3	5	2.4	73.4007	120.709	51.7119	89.413
11892	22328R122	3	WT	0 mM	2	4.8	0.3	5	2.6	90.83	120.741	46.7205	112.584
11892	22328R122	3	WT	0 mM	2	4.8	0.3	5	2.8	89.3901	125.571	44.6108	136.472
11892	22328R122	3	WT	0 mM	2	4.8	0.3	5	3	77.7862	135.269	45.2713	160.522
11892	22328R122	3	WT	0 mM	2	4.8	0.3	5	3.2	70.7075	149.939	48.5059	184.27
11892	22328R122	3	WT	0 mM	2	4.8	0.3	5	3.4	51.1529	167.678	54.0645	207.347
11892	22328R122	3	WT	0 mM	2	4.8	0.3	5	3.6	39.877	192.439	61.6686	229.47
11892	22328R122	3	WT	0 mM	2	4.8	0.3	5	3.8	51.4119	226.715	71.0304	250.437
11892	22328R122	3	WT	0 mM	2	4.8	0.3	5	4	51.0244	257.995	81.8672	270.111
11892	22328R122	3	WT	0 mM	2	4.8	0.3	5	4.5	96.3057	318.903	113.707	313.223
11892	22328R122	3	WT	0 mM	2	4.8	0.3	5	5	127.641	365.054	149.587	347.675
11892	22328R122	3	WT	0 mM	2	4.8	0.3	5	5.5	182.718	397.409	186.901	374.219
11892	22328R122	3	WT	0 mM	2	4.8	0.3	5	6	226.279	418.462	223.91	393.992
11892	22328R122	3	WT	0 mM	2	4.8	0.3	5	7	305.684	430.783	293.2	417.942
11892	22328R122	3	WT	0 mM	2	4.8	0.3	5	8	367.859	437.824	353.693	427.712
11892	22328R122	3	WT	0 mM	2	4.8	0.3	5	9	412.25	433.382	405.151	429.039
11892	22328R122	3	WT	0 mM	2	4.8	0.3	5	12	533.215	404.999	516.58	412.264
11892	22328R122	3	WT	0 mM	2	4.8	0.3	5	15	589.452	370.844	586.865	389.299
11892	22328R122	3	WT	0 mM	2	4.8	0.3	5	20	649.85	334.959	659.455	358.282
11892	22328R122	3	WT	0 mM	2	4.8	0.3	5	25	689.775	315.301	705.602	337.513
11892	22328R122	3	WT	0 mM	2	4.8	0.3	5	30	720.192	305.09	738.979	323.852
11892	22328R122	3	WT	0 mM	2	4.8	0.3	5	35	748.776	301.394	765.209	314.806
11892	22328R122	3	WT	0 mM	2	4.8	0.3	5	40	772.389	298.069	786.976	308.801
11892	22328R122	3	WT	0 mM	2	4.8	0.3	5	45	793.881	298.164	805.718	304.857
11892	22328R122	3	WT	0 mM	2	4.8	0.3	5	55	828.586	297.63	837.187	300.867
11892	22328R122	3	WT	0 mM	2	4.8	0.3	5	65	859.694	296.791	863.366	299.95
11892	22328R122	3	WT	0 mM	2	4.8	0.3	5	75	886.189	298	886.031	300.738
11892	22328R122	3	WT	0 mM	2	4.8	0.3	5	85	908.745	299.227	906.163	302.516
11892	22328R122	3	WT	0 mM	2	4.8	0.3	5	100	939.192	302.094	932.871	306.216
11892	22328R122	3	WT	0 mM	2	4.8	0.3	5	115	965.152	306.719	956.455	310.554
11892	22328R122	3	WT	0 mM	2	4.8	0.3	5	130	987.591	310.06	977.678	315.172
11892	22328R122	3	WT	0 mM	2	4.8	0.3	5	150	1014.24	316.88	1003.14	321.458
11892	22328R122	3	WT	0 mM	2	4.8	0.3	5	175	1048.09	326.507	1031.48	329.237
11892	22328R122	3	WT	0 mM	2	4.8	0.3	5	200	1078.2	335.269	1056.85	336.768
11892	22328R122	3	WT	0 mM	2	4.8	0.3	5	225	1107.67	346.476	1079.88	343.99
11892	22328R122	3	WT	0 mM	2	4.8	0.3	5	250	1136.46	353.902	1101.04	350.891
3182018	22418R112	3	WT	0 mM	2	4.8	0.3	5	0.125	278.256	4.1521	205.114	36.437
3182018	22418R112	3	WT	0 mM	2	4.8	0.3	5	0.25	217.172	-18.8053	226.206	16.2187
3182018	22418R112	3	WT	0 mM	2	4.8	0.3	5	0.5	223.829	-42.0745	224.35	-22.6113
3182018	22418R112	3	WT	0 mM	2	4.8	0.3	5	0.6	217.135	-49.7468	214.61	-34.1695
3182018	22418R112	3	WT	0 mM	2	4.8	0.3	5	0.8	170.674	-51.9928	186.73	-47.9003
3182018	22418R112	3	WT	0 mM	2	4.8	0.3	5	1	130.437	-53.239	153.489	-48.5896
3182018	22418R112	3	WT	0 mM	2	4.8	0.3	5	1.2	96.4167	-51.4529	120.127	-37.3403
3182018	22418R112	3	WT	0 mM	2	4.8	0.3	5	1.4	54.8367	-15.6351	90.1199	-16.3493
3182018	22418R112	3	WT	0 mM	2	4.8	0.3	5	1.6	33.9319	49.0526	65.4678	11.8372
3182018	22418R112	3	WT	0 mM	2	4.8	0.3	5	1.8	42.6481	110.658	47.0555	44.7899
3182018	22418R112	3	WT	0 mM	2	4.8	0.3	5	2	61.1084	144.44	35.0043	80.4294
3182018	22418R112	3	WT	0 mM	2	4.8	0.3	5	2.2	103.938	145.838	28.9652	117.1
3182018	22418R112	3	WT	0 mM	2	4.8	0.3	5	2.4	104.817	147.62	28.3342	153.555
3182018	22418R112	3	WT	0 mM	2	4.8	0.3	5	2.6	106.31	150.848	32.3975	188.9
3182018	22418R112	3	WT	0 mM	2	4.8	0.3	5	2.8	91.711	150.541	40.422	222.529
3182018	22418R112	3	WT	0 mM	2	4.8	0.3	5	3	50.1682	176.568	51.7081	254.057
3182018	22418R112	3	WT	0 mM	2	4.8	0.3	5	3.2	24.3405	224.36	65.617	283.268
3182018	22418R112	3	WT	0 mM	2	4.8	0.3	5	3.4	23.5607	289.146	81.5824	310.07
3182018	22418R112	3	WT	0 mM	2	4.8	0.3	5	3.6	45.3301	332.072	99.113	334.458
3182018	22418R112	3	WT	0 mM	2	4.8	0.3	5	3.8	81.6357	369.195	117.789	356.49
3182018	22418R112	3	WT	0 mM	2	4.8	0.3	5	4	110.319	396.895	137.258	376.264
3182018	22418R112	3	WT	0 mM	2	4.8	0.3	5	4.5	166.957	453.021	187.589	416.671
3182018	22418R112	3	WT	0 mM	2	4.8	0.3	5	5	230.487	492.525	237.855	445.99
3182018	22418R112	3	WT	0 mM	2	4.8	0.3	5	5.5	298.605	509.138	286.142	466.436
3182018	22418R112	3	WT	0 mM	2	4.8	0.3	5	6	349.639	512.441	331.454	479.966
3182018	22418R112	3	WT	0 mM	2	4.8	0.3	5	7	420.759	510.036	411.8	492.448
3182018	22418R112	3	WT	0 mM	2	4.8	0.3	5	8	504.117	513.749	478.781	492.792
3182018	22418R112	3	WT	0 mM	2	4.8	0.3	5	9	558.831	503.141	534.215	486.627
3182018	22418R112	3	WT	0 mM	2	4.8	0.3	5	12	675.501	445.645	651.255	455.275
3182018	22418R112	3	WT	0 mM	2	4.8	0.3	5	15	726.991	399.99	723.971	424.137
3182018	22418R112	3	WT	0 mM	2	4.8	0.3	5	20	788.876	358.133	798.907	385.306
3182018	22418R112	3	WT	0 mM	2	4.8	0.3	5	25	826.93	334.79	846.677	359.805
3182018	22418R112	3	WT	0 mM	2	4.8	0.3	5	30	857.533	321.901	881.316	342.809
3182018	22418R112	3	WT	0 mM	2	4.8	0.3	5	35	886.788	317.634	908.564	331.187
3182018	22418R112	3	WT	0 mM	2	4.8	0.3	5	40	913.036	311.486	931.166	323.073
3182018	22418R112	3	WT	0 mM	2	4.8	0.3	5	45	930.01	309.074	950.599	317.334
3182018	22418R112	3	WT	0 mM	2	4.8	0.3	5	55	968.897	308.406	983.131	310.368
3182018	22418R112	3	WT	0 mM	2	4.8	0.3	5	65	999.067	307.923	1010.06	307.007
3182018	22418R112	3	WT	0 mM	2	4.8	0.3	5	75	1028.93	305.581	1033.26	305.694
3182018	22418R112	3	WT	0 mM	2	4.8	0.3	5	85	1051.79	306.182	1053.76	305.614
3182018	22418R112	3	WT	0 mM	2	4.8	0.3	5	100	1082.26	307.337	1080.8	306.854
3182018	22418R112	3	WT	0 mM	2	4.8	0.3	5	115	1108.4	309.696	1104.54	309.017
3182018	22418R112	3	WT	0 mM	2	4.8	0.3	5	130	1131.64	312.428	1125.77	311.673
3182018	22418R112	3	WT	0 mM	2	4.8	0.3	5	150	1159.88	317.617	1151.1	315.59
3182018	22418R112	3	WT	0 mM	2	4.8	0.3	5	175	1190.27	325.622	1179.11	320.711
3182018	22418R112	3	WT	0 mM	2	4.8	0.3	5	200	1219.86	332.981	1204.01	325.84
3182018	22418R112	3	WT	0 mM	2	4.8	0.3	5	225	1249.2	343.222	1226.5	330.86
3182018	22418R112	3	WT	0 mM	2	4.8	0.3	5	250	1276.49	350.297	1247.04	335.719
3182018	22418R114	3	WT	0 mM	2	4.8	0.3	5	0.125	200.666	33.8942	193.074	28.3363
3182018	22418R114	3	WT	0 mM	2	4.8	0.3	5	0.25	192.003	0.2775	208.386	13.8579
3182018	22418R114	3	WT	0 mM	2	4.8	0.3	5	0.5	203.434	-8.5612	206.357	-12.5306
3182018	22418R114	3	WT	0 mM	2	4.8	0.3	5	0.6	180.289	-18.1155	199.003	-19.8703
3182018	22418R114	3	WT	0 mM	2	4.8	0.3	5	0.8	183.55	-27.4304	178.368	-27.1886
3182018	22418R114	3	WT	0 mM	2	4.8	0.3	5	1	154.738	-29.4785	154.358	-24.2986
3182018	22418R114	3	WT	0 mM	2	4.8	0.3	5	1.2	124.618	-26.3401	131.17	-12.1304
3182018	22418R114	3	WT	0 mM	2	4.8	0.3	5	1.4	87.0332	-4.1294	111.652	7.3924
3182018	22418R114	3	WT	0 mM	2	4.8	0.3	5	1.6	91.4598	12.4157	97.4039	31.9597
3182018	22418R114	3	WT	0 mM	2	4.8	0.3	5	1.8	81.4999	64.4108	88.9986	59.3292
3182018	22418R114	3	WT	0 mM	2	4.8	0.3	5	2	94.6049	103.079	86.2754	87.5961
3182018	22418R114	3	WT	0 mM	2	4.8	0.3	5	2.2	101.752	136.03	88.6232	115.303
3182018	22418R114	3	WT	0 mM	2	4.8	0.3	5	2.4	122.522	145.47	95.2113	141.441
3182018	22418R114	3	WT	0 mM	2	4.8	0.3	5	2.6	127.135	152.262	105.154	165.387
3182018	22418R114	3	WT	0 mM	2	4.8	0.3	5	2.8	127.888	165.062	117.609	186.824
3182018	22418R114	3	WT	0 mM	2	4.8	0.3	5	3	135.136	179.121	131.837	205.656
3182018	22418R114	3	WT	0 mM	2	4.8	0.3	5	3.2	138.203	188.862	147.216	221.936
3182018	22418R114	3	WT	0 mM	2	4.8	0.3	5	3.4	123.973	211.976	163.244	235.811
3182018	22418R114	3	WT	0 mM	2	4.8	0.3	5	3.6	158.044	243.792	179.53	247.482
3182018	22418R114	3	WT	0 mM	2	4.8	0.3	5	3.8	173.194	266.872	195.778	257.17
3182018	22418R114	3	WT	0 mM	2	4.8	0.3	5	4	195.794	284.628	211.769	265.102
3182018	22418R114	3	WT	0 mM	2	4.8	0.3	5	4.5	255.394	293.647	249.727	278.638
3182018	22418R114	3	WT	0 mM	2	4.8	0.3	5	5	296.897	305.385	283.964	285.452
3182018	22418R114	3	WT	0 mM	2	4.8	0.3	5	5.5	327.357	300.221	314.23	287.755
3182018	22418R114	3	WT	0 mM	2	4.8	0.3	5	6	366.656	294.875	340.749	287.108
3182018	22418R114	3	WT	0 mM	2	4.8	0.3	5	7	404.266	280.17	384.207	280.913
3182018	22418R114	3	WT	0 mM	2	4.8	0.3	5	8	427.574	264.997	417.705	271.889
3182018	22418R114	3	WT	0 mM	2	4.8	0.3	5	9	459.758	255.849	444.009	262.262
3182018	22418R114	3	WT	0 mM	2	4.8	0.3	5	12	504.04	222.572	496.844	236.629
3182018	22418R114	3	WT	0 mM	2	4.8	0.3	5	15	527.585	200.52	529.023	217.868
3182018	22418R114	3	WT	0 mM	2	4.8	0.3	5	20	556.137	179.106	562.988	197.607
3182018	22418R114	3	WT	0 mM	2	4.8	0.3	5	25	578.131	172.72	585.667	185.378
3182018	22418R114	3	WT	0 mM	2	4.8	0.3	5	30	594.577	167.194	602.788	177.561
3182018	22418R114	3	WT	0 mM	2	4.8	0.3	5	35	607.301	163.053	616.664	172.344
3182018	22418R114	3	WT	0 mM	2	4.8	0.3	5	40	623.16	161.56	628.419	168.759
3182018	22418R114	3	WT	0 mM	2	4.8	0.3	5	45	631.747	158.901	638.676	166.251
3182018	22418R114	3	WT	0 mM	2	4.8	0.3	5	55	651.133	157.841	656.079	163.238
3182018	22418R114	3	WT	0 mM	2	4.8	0.3	5	65	668.354	159.394	670.63	161.797
3182018	22418R114	3	WT	0 mM	2	4.8	0.3	5	75	682.42	157.616	683.218	161.234
3182018	22418R114	3	WT	0 mM	2	4.8	0.3	5	85	693.47	158.846	694.359	161.195
3182018	22418R114	3	WT	0 mM	2	4.8	0.3	5	100	710.039	159.956	709.048	161.705
3182018	22418R114	3	WT	0 mM	2	4.8	0.3	5	115	723.369	162.882	721.911	162.597
3182018	22418R114	3	WT	0 mM	2	4.8	0.3	5	130	735.62	165.155	733.388	163.689
3182018	22418R114	3	WT	0 mM	2	4.8	0.3	5	150	751.212	168.444	747.031	165.294
3182018	22418R114	3	WT	0 mM	2	4.8	0.3	5	175	769.43	174.038	762.042	167.384
3182018	22418R114	3	WT	0 mM	2	4.8	0.3	5	200	787.344	178.266	775.323	169.468
3182018	22418R114	3	WT	0 mM	2	4.8	0.3	5	225	801.801	183.429	787.26	171.499
3182018	22418R114	3	WT	0 mM	2	4.8	0.3	5	250	820.59	186.927	798.121	173.458
3182018	22418R115	3	WT	0 mM	2	4.8	0.3	5	0.125	152.323	15.1058	131.684	25.8892
3182018	22418R115	3	WT	0 mM	2	4.8	0.3	5	0.25	126.974	28.9009	145.62	16.8178
3182018	22418R115	3	WT	0 mM	2	4.8	0.3	5	0.5	143.807	-14.7374	148.206	-1.6212
3182018	22418R115	3	WT	0 mM	2	4.8	0.3	5	0.6	130.384	-14.1335	144.061	-7.2289
3182018	22418R115	3	WT	0 mM	2	4.8	0.3	5	0.8	122.849	-35.0263	130.593	-13.7984
3182018	22418R115	3	WT	0 mM	2	4.8	0.3	5	1	92.5504	-28.1379	113.306	-13.4578
3182018	22418R115	3	WT	0 mM	2	4.8	0.3	5	1.2	94.526	-24.1702	95.1838	-6.2914
3182018	22418R115	3	WT	0 mM	2	4.8	0.3	5	1.4	65.6385	-0.1382	78.4807	6.8543
3182018	22418R115	3	WT	0 mM	2	4.8	0.3	5	1.6	47.219	27.7955	64.7294	24.6966
3182018	22418R115	3	WT	0 mM	2	4.8	0.3	5	1.8	51.0828	62.1443	54.8017	45.7982
3182018	22418R115	3	WT	0 mM	2	4.8	0.3	5	2	56.2804	93.5294	49.0219	68.776
3182018	22418R115	3	WT	0 mM	2	4.8	0.3	5	2.2	83.218	116.368	47.3085	92.4294
3182018	22418R115	3	WT	0 mM	2	4.8	0.3	5	2.4	81.3809	116.338	49.3132	115.8
3182018	22418R115	3	WT	0 mM	2	4.8	0.3	5	2.6	77.8534	125.147	54.539	138.18
3182018	22418R115	3	WT	0 mM	2	4.8	0.3	5	2.8	91.8297	128.57	62.4299	159.09
3182018	22418R115	3	WT	0 mM	2	4.8	0.3	5	3	72.7719	140.956	72.4326	178.241
3182018	22418R115	3	WT	0 mM	2	4.8	0.3	5	3.2	65.5838	160.214	84.0342	195.493
3182018	22418R115	3	WT	0 mM	2	4.8	0.3	5	3.4	70.1554	192.366	96.7825	210.819
3182018	22418R115	3	WT	0 mM	2	4.8	0.3	5	3.6	78.9931	219.643	110.293	224.266
3182018	22418R115	3	WT	0 mM	2	4.8	0.3	5	3.8	102.579	242.927	124.247	235.933
3182018	22418R115	3	WT	0 mM	2	4.8	0.3	5	4	118.928	258.117	138.39	245.948
3182018	22418R115	3	WT	0 mM	2	4.8	0.3	5	4.5	167.394	284.026	173.371	264.713
3182018	22418R115	3	WT	0 mM	2	4.8	0.3	5	5	216.841	296.759	206.394	276.302
3182018	22418R115	3	WT	0 mM	2	4.8	0.3	5	5.5	250.723	298.046	236.591	282.672
3182018	22418R115	3	WT	0 mM	2	4.8	0.3	5	6	279.195	296.142	263.736	285.36
3182018	22418R115	3	WT	0 mM	2	4.8	0.3	5	7	327.749	287.28	309.413	283.94
3182018	22418R115	3	WT	0 mM	2	4.8	0.3	5	8	362.817	277.594	345.457	277.83
3182018	22418R115	3	WT	0 mM	2	4.8	0.3	5	9	389.406	265.985	374.14	269.921
3182018	22418R115	3	WT	0 mM	2	4.8	0.3	5	12	438.089	232.961	432.251	246.006
3182018	22418R115	3	WT	0 mM	2	4.8	0.3	5	15	461.216	209.834	467.523	227.154
3182018	22418R115	3	WT	0 mM	2	4.8	0.3	5	20	497.822	190.793	504.206	206.13
3182018	22418R115	3	WT	0 mM	2	4.8	0.3	5	25	517.73	180.296	528.259	193.283
3182018	22418R115	3	WT	0 mM	2	4.8	0.3	5	30	537.318	175.207	546.191	185.086
3182018	22418R115	3	WT	0 mM	2	4.8	0.3	5	35	551.403	171.742	560.611	179.671
3182018	22418R115	3	WT	0 mM	2	4.8	0.3	5	40	564.611	169.54	572.774	176.015
3182018	22418R115	3	WT	0 mM	2	4.8	0.3	5	45	577.286	169.027	583.361	173.522
3182018	22418R115	3	WT	0 mM	2	4.8	0.3	5	55	597.312	166.787	601.306	170.7
3182018	22418R115	3	WT	0 mM	2	4.8	0.3	5	65	614.554	166.136	616.322	169.571
3182018	22418R115	3	WT	0 mM	2	4.8	0.3	5	75	628.792	166.803	629.337	169.379
3182018	22418R115	3	WT	0 mM	2	4.8	0.3	5	85	641.881	167.485	640.885	169.739
3182018	22418R115	3	WT	0 mM	2	4.8	0.3	5	100	658.892	169.672	656.159	170.865
3182018	22418R115	3	WT	0 mM	2	4.8	0.3	5	115	672.705	171.19	669.587	172.372
3182018	22418R115	3	WT	0 mM	2	4.8	0.3	5	130	685.837	173.595	681.612	174.066
3182018	22418R115	3	WT	0 mM	2	4.8	0.3	5	150	701.958	177.945	695.962	176.444
3182018	22418R115	3	WT	0 mM	2	4.8	0.3	5	175	719.428	182.983	711.824	179.447
3182018	22418R115	3	WT	0 mM	2	4.8	0.3	5	200	735.665	188.14	725.922	182.39
3182018	22418R115	3	WT	0 mM	2	4.8	0.3	5	225	753.558	193.468	738.644	185.228
3182018	22418R115	3	WT	0 mM	2	4.8	0.3	5	250	770.504	197.703	750.261	187.95
3182018	22418R116	3	WT	0 mM	2	4.8	0.3	5	0.125	192.682	2.89	152.026	35.5692
3182018	22418R116	3	WT	0 mM	2	4.8	0.3	5	0.25	184.869	-6.9953	171.772	25.6272
3182018	22418R116	3	WT	0 mM	2	4.8	0.3	5	0.5	178.805	-6.2938	180.175	2.9866
3182018	22418R116	3	WT	0 mM	2	4.8	0.3	5	0.6	165.771	-30.9765	177.197	-4.6636
3182018	22418R116	3	WT	0 mM	2	4.8	0.3	5	0.8	149.001	-37.2478	164.649	-15.558
3182018	22418R116	3	WT	0 mM	2	4.8	0.3	5	1	145.504	-41.3956	146.65	-19.5937
3182018	22418R116	3	WT	0 mM	2	4.8	0.3	5	1.2	108.675	-21.5566	126.347	-16.5669
3182018	22418R116	3	WT	0 mM	2	4.8	0.3	5	1.4	78.7978	-9.3766	106.127	-7.0374
3182018	22418R116	3	WT	0 mM	2	4.8	0.3	5	1.6	54.6163	20.193	87.6947	7.9893
3182018	22418R116	3	WT	0 mM	2	4.8	0.3	5	1.8	45.3681	48.9432	72.1504	27.3144
3182018	22418R116	3	WT	0 mM	2	4.8	0.3	5	2	64.7666	94.9753	60.0996	49.7265
3182018	22418R116	3	WT	0 mM	2	4.8	0.3	5	2.2	72.2095	121.699	51.7669	74.1135
3182018	22418R116	3	WT	0 mM	2	4.8	0.3	5	2.4	101.535	130.339	47.1073	99.5204
3182018	22418R116	3	WT	0 mM	2	4.8	0.3	5	2.6	104.484	133.197	45.8992	125.168
3182018	22418R116	3	WT	0 mM	2	4.8	0.3	5	2.8	97.1456	127.215	47.8166	150.45
3182018	22418R116	3	WT	0 mM	2	4.8	0.3	5	3	93.3344	131.343	52.4827	174.912
3182018	22418R116	3	WT	0 mM	2	4.8	0.3	5	3.2	80.1243	142.652	59.5067	198.233
3182018	22418R116	3	WT	0 mM	2	4.8	0.3	5	3.4	54.1866	166.978	68.5078	220.198
3182018	22418R116	3	WT	0 mM	2	4.8	0.3	5	3.6	50.8507	203.289	79.1293	240.678
3182018	22418R116	3	WT	0 mM	2	4.8	0.3	5	3.8	43.7362	236.43	91.0475	259.61
3182018	22418R116	3	WT	0 mM	2	4.8	0.3	5	4	61.2275	280.098	103.974	276.983
3182018	22418R116	3	WT	0 mM	2	4.8	0.3	5	4.5	104.22	328.755	139.135	313.814
3182018	22418R116	3	WT	0 mM	2	4.8	0.3	5	5	154.364	373.216	176.08	342.056
3182018	22418R116	3	WT	0 mM	2	4.8	0.3	5	5.5	201.635	405.688	212.851	363.033
3182018	22418R116	3	WT	0 mM	2	4.8	0.3	5	6	255.304	417.501	248.273	378.092
3182018	22418R116	3	WT	0 mM	2	4.8	0.3	5	7	341.589	419.113	312.851	395.138
3182018	22418R116	3	WT	0 mM	2	4.8	0.3	5	8	386.465	414.081	368.113	400.703
3182018	22418R116	3	WT	0 mM	2	4.8	0.3	5	9	437.501	409.099	414.665	399.649
3182018	22418R116	3	WT	0 mM	2	4.8	0.3	5	12	538.478	374.529	514.933	381.031
3182018	22418R116	3	WT	0 mM	2	4.8	0.3	5	15	584.976	338.122	578.293	358.871
3182018	22418R116	3	WT	0 mM	2	4.8	0.3	5	20	636.077	303.955	644.176	329.73
3182018	22418R116	3	WT	0 mM	2	4.8	0.3	5	25	675.703	290.138	686.386	310.27
3182018	22418R116	3	WT	0 mM	2	4.8	0.3	5	30	703.518	281.971	717.069	297.353
3182018	22418R116	3	WT	0 mM	2	4.8	0.3	5	35	727.712	276.649	741.249	288.656
3182018	22418R116	3	WT	0 mM	2	4.8	0.3	5	40	748.697	273.907	761.337	282.737
3182018	22418R116	3	WT	0 mM	2	4.8	0.3	5	45	767.544	272.921	778.635	278.701
3182018	22418R116	3	WT	0 mM	2	4.8	0.3	5	55	798.664	270.692	807.651	274.204
3182018	22418R116	3	WT	0 mM	2	4.8	0.3	5	65	826.274	271.826	831.736	272.543
3182018	22418R116	3	WT	0 mM	2	4.8	0.3	5	75	849.015	271.713	852.532	272.472
3182018	22418R116	3	WT	0 mM	2	4.8	0.3	5	85	867.751	274.074	870.953	273.339
3182018	22418R116	3	WT	0 mM	2	4.8	0.3	5	100	894.882	275.906	895.31	275.644
3182018	22418R116	3	WT	0 mM	2	4.8	0.3	5	115	918.209	278.673	916.74	278.596
3182018	22418R116	3	WT	0 mM	2	4.8	0.3	5	130	938.963	283.2	935.959	281.863
3182018	22418R116	3	WT	0 mM	2	4.8	0.3	5	150	963.969	289.25	958.94	286.411
3182018	22418R116	3	WT	0 mM	2	4.8	0.3	5	175	992.359	297.397	984.411	292.132
3182018	22418R116	3	WT	0 mM	2	4.8	0.3	5	200	1020.25	305.48	1007.12	297.725
3182018	22418R116	3	WT	0 mM	2	4.8	0.3	5	225	1044.07	312.791	1027.66	303.119
3182018	22418R116	3	WT	0 mM	2	4.8	0.3	5	250	1070.1	321.104	1046.48	308.29
3182018	22418R117	3	WT	0 mM	2	4.8	0.3	5	0.125	147.976	10.5885	138.605	27.5239
3182018	22418R117	3	WT	0 mM	2	4.8	0.3	5	0.25	160.585	1.5316	153.954	17.3172
3182018	22418R117	3	WT	0 mM	2	4.8	0.3	5	0.5	142.823	-17.8352	157.909	-3.5926
3182018	22418R117	3	WT	0 mM	2	4.8	0.3	5	0.6	134.391	-20.7814	154.163	-10.1508
3182018	22418R117	3	WT	0 mM	2	4.8	0.3	5	0.8	135.835	-31.1283	141.565	-18.6546
3182018	22418R117	3	WT	0 mM	2	4.8	0.3	5	1	127.75	-24.8912	125.345	-20.5642
3182018	22418R117	3	WT	0 mM	2	4.8	0.3	5	1.2	98.4768	-25.8299	108.349	-16.2648
3182018	22418R117	3	WT	0 mM	2	4.8	0.3	5	1.4	84.713	-17.8241	92.5013	-6.7424
3182018	22418R117	3	WT	0 mM	2	4.8	0.3	5	1.6	71.0823	2.6318	78.9745	6.7896
3182018	22418R117	3	WT	0 mM	2	4.8	0.3	5	1.8	50.3755	31.3682	68.359	23.132
3182018	22418R117	3	WT	0 mM	2	4.8	0.3	5	2	64.4159	61.1071	60.8379	41.228
3182018	22418R117	3	WT	0 mM	2	4.8	0.3	5	2.2	64.4013	86.138	56.3325	60.2129
3182018	22418R117	3	WT	0 mM	2	4.8	0.3	5	2.4	76.5053	92.8327	54.6121	79.4152
3182018	22418R117	3	WT	0 mM	2	4.8	0.3	5	2.6	89.0408	104.358	55.3703	98.3362
3182018	22418R117	3	WT	0 mM	2	4.8	0.3	5	2.8	86.5475	109.278	58.2743	116.621
3182018	22418R117	3	WT	0 mM	2	4.8	0.3	5	3	86.827	115.844	62.9944	134.028
3182018	22418R117	3	WT	0 mM	2	4.8	0.3	5	3.2	83.3557	119.222	69.221	150.404
3182018	22418R117	3	WT	0 mM	2	4.8	0.3	5	3.4	81.9949	131.718	76.6729	165.664
3182018	22418R117	3	WT	0 mM	2	4.8	0.3	5	3.6	71.0522	147.083	85.1005	179.77
3182018	22418R117	3	WT	0 mM	2	4.8	0.3	5	3.8	72.0062	171.836	94.2861	192.722
3182018	22418R117	3	WT	0 mM	2	4.8	0.3	5	4	67.8487	199.526	104.042	204.542
3182018	22418R117	3	WT	0 mM	2	4.8	0.3	5	4.5	106.952	240.255	129.934	229.441
3182018	22418R117	3	WT	0 mM	2	4.8	0.3	5	5	148.016	268.418	156.577	248.433
3182018	22418R117	3	WT	0 mM	2	4.8	0.3	5	5.5	171.285	287.756	182.794	262.512
3182018	22418R117	3	WT	0 mM	2	4.8	0.3	5	6	212.384	296.089	207.9	272.62
3182018	22418R117	3	WT	0 mM	2	4.8	0.3	5	7	270.816	300.462	253.527	284.073
3182018	22418R117	3	WT	0 mM	2	4.8	0.3	5	8	312.614	300.153	292.586	287.798
3182018	22418R117	3	WT	0 mM	2	4.8	0.3	5	9	344.897	294.669	325.58	287.024
3182018	22418R117	3	WT	0 mM	2	4.8	0.3	5	12	409.591	270.341	397.1	273.998
3182018	22418R117	3	WT	0 mM	2	4.8	0.3	5	15	448.132	245.293	442.677	258.352
3182018	22418R117	3	WT	0 mM	2	4.8	0.3	5	20	486.617	222.265	490.372	237.523
3182018	22418R117	3	WT	0 mM	2	4.8	0.3	5	25	513.866	209.588	521.042	223.415
3182018	22418R117	3	WT	0 mM	2	4.8	0.3	5	30	532.985	202.264	543.352	213.914
3182018	22418R117	3	WT	0 mM	2	4.8	0.3	5	35	549.171	197.715	560.921	207.407
3182018	22418R117	3	WT	0 mM	2	4.8	0.3	5	40	565.856	197.037	575.497	202.883
3182018	22418R117	3	WT	0 mM	2	4.8	0.3	5	45	578.26	194.167	588.028	199.71
3182018	22418R117	3	WT	0 mM	2	4.8	0.3	5	55	601.296	193.191	608.993	195.946
3182018	22418R117	3	WT	0 mM	2	4.8	0.3	5	65	621.349	193.02	626.337	194.247
3182018	22418R117	3	WT	0 mM	2	4.8	0.3	5	75	638.314	192.669	641.265	193.719
3182018	22418R117	3	WT	0 mM	2	4.8	0.3	5	85	653.048	193.214	654.451	193.893
3182018	22418R117	3	WT	0 mM	2	4.8	0.3	5	100	672.485	194.117	671.833	194.919
3182018	22418R117	3	WT	0 mM	2	4.8	0.3	5	115	689.074	197.82	687.076	196.458
3182018	22418R117	3	WT	0 mM	2	4.8	0.3	5	130	703.404	198.166	700.708	198.261
3182018	22418R117	3	WT	0 mM	2	4.8	0.3	5	150	721.822	201.687	716.96	200.857
3182018	22418R117	3	WT	0 mM	2	4.8	0.3	5	175	742.041	206.05	734.915	204.196
3182018	22418R117	3	WT	0 mM	2	4.8	0.3	5	200	762.711	210.664	750.87	207.505
3182018	22418R117	3	WT	0 mM	2	4.8	0.3	5	225	781.103	215.933	765.269	210.722
3182018	22418R117	3	WT	0 mM	2	4.8	0.3	5	250	799.483	219.132	778.421	213.822
3182018	22418R123	3	WT	0 mM	2	4.8	0.3	5	0.125	468.239	57.5195	478.045	16.0353
3182018	22418R123	3	WT	0 mM	2	4.8	0.3	5	0.25	451.935	-0.0409	445.322	23.613
3182018	22418R123	3	WT	0 mM	2	4.8	0.3	5	0.5	415.715	114.084	441.857	125.89
3182018	22418R123	3	WT	0 mM	2	4.8	0.3	5	0.6	448.925	144.413	465.651	158.359
3182018	22418R123	3	WT	0 mM	2	4.8	0.3	5	0.8	506.606	190.616	521.303	195.117
3182018	22418R123	3	WT	0 mM	2	4.8	0.3	5	1	570.318	211.367	570.49	207.502
3182018	22418R123	3	WT	0 mM	2	4.8	0.3	5	1.2	607.465	217.656	609.166	208.405
3182018	22418R123	3	WT	0 mM	2	4.8	0.3	5	1.4	650.083	205.888	639.006	204.54
3182018	22418R123	3	WT	0 mM	2	4.8	0.3	5	1.6	673.607	196.542	662.294	198.978
3182018	22418R123	3	WT	0 mM	2	4.8	0.3	5	1.8	695.972	194.297	680.847	193.068
3182018	22418R123	3	WT	0 mM	2	4.8	0.3	5	2	701.395	183.666	695.962	187.376
3182018	22418R123	3	WT	0 mM	2	4.8	0.3	5	2.2	711.446	178.648	708.539	182.119
3182018	22418R123	3	WT	0 mM	2	4.8	0.3	5	2.4	716.711	173.592	719.208	177.358
3182018	22418R123	3	WT	0 mM	2	4.8	0.3	5	2.6	743.189	166.991	728.412	173.084
3182018	22418R123	3	WT	0 mM	2	4.8	0.3	5	2.8	737.284	157.543	736.47	169.259
3182018	22418R123	3	WT	0 mM	2	4.8	0.3	5	3	743.357	158.428	743.616	165.838
3182018	22418R123	3	WT	0 mM	2	4.8	0.3	5	3.2	757.152	153.111	750.024	162.775
3182018	22418R123	3	WT	0 mM	2	4.8	0.3	5	3.4	753.308	149.992	755.827	160.027
3182018	22418R123	3	WT	0 mM	2	4.8	0.3	5	3.6	760.443	141.305	761.125	157.555
3182018	22418R123	3	WT	0 mM	2	4.8	0.3	5	3.8	760.444	144.321	766	155.326
3182018	22418R123	3	WT	0 mM	2	4.8	0.3	5	4	759.727	141.414	770.512	153.31
3182018	22418R123	3	WT	0 mM	2	4.8	0.3	5	4.5	774.005	135.733	780.521	149.044
3182018	22418R123	3	WT	0 mM	2	4.8	0.3	5	5	783.426	133.829	789.131	145.648
3182018	22418R123	3	WT	0 mM	2	4.8	0.3	5	5.5	790.068	127.57	796.701	142.906
3182018	22418R123	3	WT	0 mM	2	4.8	0.3	5	6	798.314	128.763	803.468	140.663
3182018	22418R123	3	WT	0 mM	2	4.8	0.3	5	7	811.918	126.61	815.205	137.261
3182018	22418R123	3	WT	0 mM	2	4.8	0.3	5	8	827.255	125.648	825.194	134.857
3182018	22418R123	3	WT	0 mM	2	4.8	0.3	5	9	833.184	123.036	833.92	133.113
3182018	22418R123	3	WT	0 mM	2	4.8	0.3	5	12	852.415	117.082	855.113	130.146
3182018	22418R123	3	WT	0 mM	2	4.8	0.3	5	15	866.323	114.438	871.597	128.902
3182018	22418R123	3	WT	0 mM	2	4.8	0.3	5	20	889.866	116.034	893.091	128.379
3182018	22418R123	3	WT	0 mM	2	4.8	0.3	5	25	902.305	112.562	910.031	128.649
3182018	22418R123	3	WT	0 mM	2	4.8	0.3	5	30	919.189	115.095	924.08	129.226
3182018	22418R123	3	WT	0 mM	2	4.8	0.3	5	35	931.453	118.782	936.117	129.928
3182018	22418R123	3	WT	0 mM	2	4.8	0.3	5	40	944.193	119.935	946.668	130.673
3182018	22418R123	3	WT	0 mM	2	4.8	0.3	5	45	955.785	120.072	956.075	131.427
3182018	22418R123	3	WT	0 mM	2	4.8	0.3	5	55	971.25	122.934	972.323	132.892
3182018	22418R123	3	WT	0 mM	2	4.8	0.3	5	65	983.795	125.078	986.069	134.266
3182018	22418R123	3	WT	0 mM	2	4.8	0.3	5	75	996.214	128.45	998.006	135.541
3182018	22418R123	3	WT	0 mM	2	4.8	0.3	5	85	1008.94	130.647	1008.57	136.723
3182018	22418R123	3	WT	0 mM	2	4.8	0.3	5	100	1025.39	133.697	1022.47	138.343
3182018	22418R123	3	WT	0 mM	2	4.8	0.3	5	115	1036.55	138.714	1034.59	139.805
3182018	22418R123	3	WT	0 mM	2	4.8	0.3	5	130	1050.31	140.054	1045.34	141.137
3182018	22418R123	3	WT	0 mM	2	4.8	0.3	5	150	1066.06	145.282	1058.05	142.744
3182018	22418R123	3	WT	0 mM	2	4.8	0.3	5	175	1085.34	151.034	1071.92	144.535
3182018	22418R123	3	WT	0 mM	2	4.8	0.3	5	200	1105.2	156.565	1084.1	146.133
3182018	22418R123	3	WT	0 mM	2	4.8	0.3	5	225	1122.84	160.957	1094.96	147.577
3182018	22418R123	3	WT	0 mM	2	4.8	0.3	5	250	1143.33	165.521	1104.77	148.894
3182018	22418R125	3	WT	0 mM	2	4.8	0.3	5	0.125	379.208	12.0054	385.54	-7.0287
3182018	22418R125	3	WT	0 mM	2	4.8	0.3	5	0.25	343.288	4.1653	333.097	16.0669
3182018	22418R125	3	WT	0 mM	2	4.8	0.3	5	0.5	325.428	133.746	344.955	144.687
3182018	22418R125	3	WT	0 mM	2	4.8	0.3	5	0.6	360.247	178.639	377.298	176.57
3182018	22418R125	3	WT	0 mM	2	4.8	0.3	5	0.8	424.693	205.447	442.379	206.154
3182018	22418R125	3	WT	0 mM	2	4.8	0.3	5	1	488.493	219.882	494.115	211.178
3182018	22418R125	3	WT	0 mM	2	4.8	0.3	5	1.2	539.344	222.442	532.404	206.642
3182018	22418R125	3	WT	0 mM	2	4.8	0.3	5	1.4	561.901	210.294	560.83	198.996
3182018	22418R125	3	WT	0 mM	2	4.8	0.3	5	1.6	582.423	187.598	582.438	190.796
3182018	22418R125	3	WT	0 mM	2	4.8	0.3	5	1.8	611.998	177.446	599.327	183
3182018	22418R125	3	WT	0 mM	2	4.8	0.3	5	2	606.433	162.575	612.889	175.921
3182018	22418R125	3	WT	0 mM	2	4.8	0.3	5	2.2	631.225	160.799	624.046	169.613
3182018	22418R125	3	WT	0 mM	2	4.8	0.3	5	2.4	645.211	150.667	633.424	164.032
3182018	22418R125	3	WT	0 mM	2	4.8	0.3	5	2.6	653.9	148.995	641.453	159.102
3182018	22418R125	3	WT	0 mM	2	4.8	0.3	5	2.8	654.702	143.317	648.438	154.742
3182018	22418R125	3	WT	0 mM	2	4.8	0.3	5	3	652.709	134.57	654.598	150.875
3182018	22418R125	3	WT	0 mM	2	4.8	0.3	5	3.2	655.217	133.677	660.098	147.433
3182018	22418R125	3	WT	0 mM	2	4.8	0.3	5	3.4	669.508	130.893	665.057	144.358
3182018	22418R125	3	WT	0 mM	2	4.8	0.3	5	3.6	674.271	127.095	669.57	141.601
3182018	22418R125	3	WT	0 mM	2	4.8	0.3	5	3.8	678.605	123.099	673.708	139.119
3182018	22418R125	3	WT	0 mM	2	4.8	0.3	5	4	676.234	121.399	677.529	136.878
3182018	22418R125	3	WT	0 mM	2	4.8	0.3	5	4.5	684.714	119.51	685.97	132.137
3182018	22418R125	3	WT	0 mM	2	4.8	0.3	5	5	685.416	114.071	693.197	128.357
3182018	22418R125	3	WT	0 mM	2	4.8	0.3	5	5.5	698.858	112.112	699.528	125.293
3182018	22418R125	3	WT	0 mM	2	4.8	0.3	5	6	706.329	111.812	705.171	122.774
3182018	22418R125	3	WT	0 mM	2	4.8	0.3	5	7	706.992	106.801	714.928	118.913
3182018	22418R125	3	WT	0 mM	2	4.8	0.3	5	8	725.679	105.383	723.205	116.134
3182018	22418R125	3	WT	0 mM	2	4.8	0.3	5	9	720.049	100.945	730.421	114.075
3182018	22418R125	3	WT	0 mM	2	4.8	0.3	5	12	748.088	99.2147	747.896	110.372
3182018	22418R125	3	WT	0 mM	2	4.8	0.3	5	15	758.522	98.132	761.455	108.579
3182018	22418R125	3	WT	0 mM	2	4.8	0.3	5	20	774.638	97.807	779.104	107.361
3182018	22418R125	3	WT	0 mM	2	4.8	0.3	5	25	790.37	96.8907	792.997	107.096
3182018	22418R125	3	WT	0 mM	2	4.8	0.3	5	30	800.95	97.2242	804.51	107.237
3182018	22418R125	3	WT	0 mM	2	4.8	0.3	5	35	808.711	97.535	814.368	107.568
3182018	22418R125	3	WT	0 mM	2	4.8	0.3	5	40	819.507	98.969	823.006	107.992
3182018	22418R125	3	WT	0 mM	2	4.8	0.3	5	45	825.539	100.386	830.704	108.459
3182018	22418R125	3	WT	0 mM	2	4.8	0.3	5	55	838.21	102.342	843.996	109.433
3182018	22418R125	3	WT	0 mM	2	4.8	0.3	5	65	851.136	103.725	855.235	110.394
3182018	22418R125	3	WT	0 mM	2	4.8	0.3	5	75	861.933	106.77	864.992	111.312
3182018	22418R125	3	WT	0 mM	2	4.8	0.3	5	85	872.359	110.66	873.626	112.179
3182018	22418R125	3	WT	0 mM	2	4.8	0.3	5	100	885.257	112.902	884.98	113.384
3182018	22418R125	3	WT	0 mM	2	4.8	0.3	5	115	897.241	115.348	894.874	114.486
3182018	22418R125	3	WT	0 mM	2	4.8	0.3	5	130	907.165	120.194	903.653	115.498
3182018	22418R125	3	WT	0 mM	2	4.8	0.3	5	150	922.02	124.775	914.022	116.729
3182018	22418R125	3	WT	0 mM	2	4.8	0.3	5	175	937.632	129.745	925.339	118.108
3182018	22418R125	3	WT	0 mM	2	4.8	0.3	5	200	954.351	134.94	935.268	119.346
3182018	22418R125	3	WT	0 mM	2	4.8	0.3	5	225	966.515	139.895	944.124	120.467
3182018	22418R125	3	WT	0 mM	2	4.8	0.3	5	250	980.994	141.911	952.125	121.493
3182018	22418R126	3	WT	0 mM	2	4.8	0.3	5	0.125	283.62	47.1478	280.793	67.0414
3182018	22418R126	3	WT	0 mM	2	4.8	0.3	5	0.25	302.625	45.5631	308.72	86.1661
3182018	22418R126	3	WT	0 mM	2	4.8	0.3	5	0.5	342.464	103.994	350.265	115.103
3182018	22418R126	3	WT	0 mM	2	4.8	0.3	5	0.6	348.119	116.899	365.44	123.539
3182018	22418R126	3	WT	0 mM	2	4.8	0.3	5	0.8	379.627	137.686	394.082	135.383
3182018	22418R126	3	WT	0 mM	2	4.8	0.3	5	1	428.229	146.714	419.89	141.514
3182018	22418R126	3	WT	0 mM	2	4.8	0.3	5	1.2	443.462	144.186	442.329	143.436
3182018	22418R126	3	WT	0 mM	2	4.8	0.3	5	1.4	459.041	138.881	461.325	142.603
3182018	22418R126	3	WT	0 mM	2	4.8	0.3	5	1.6	483.44	136.376	477.163	140.169
3182018	22418R126	3	WT	0 mM	2	4.8	0.3	5	1.8	497.758	131.96	490.297	136.942
3182018	22418R126	3	WT	0 mM	2	4.8	0.3	5	2	502.375	119.879	501.213	133.436
3182018	22418R126	3	WT	0 mM	2	4.8	0.3	5	2.2	507.097	119.912	510.352	129.954
3182018	22418R126	3	WT	0 mM	2	4.8	0.3	5	2.4	516.466	117.113	518.085	126.658
3182018	22418R126	3	WT	0 mM	2	4.8	0.3	5	2.6	524.225	118.955	524.708	123.624
3182018	22418R126	3	WT	0 mM	2	4.8	0.3	5	2.8	529.097	113.224	530.454	120.877
3182018	22418R126	3	WT	0 mM	2	4.8	0.3	5	3	532.439	114.757	535.504	118.414
3182018	22418R126	3	WT	0 mM	2	4.8	0.3	5	3.2	538.934	113.22	539.994	116.216
3182018	22418R126	3	WT	0 mM	2	4.8	0.3	5	3.4	542.106	108.152	544.033	114.262
3182018	22418R126	3	WT	0 mM	2	4.8	0.3	5	3.6	545.638	108.811	547.701	112.525
3182018	22418R126	3	WT	0 mM	2	4.8	0.3	5	3.8	549.958	108.4	551.062	110.981
3182018	22418R126	3	WT	0 mM	2	4.8	0.3	5	4	552.204	106.388	554.168	109.608
3182018	22418R126	3	WT	0 mM	2	4.8	0.3	5	4.5	559.066	103.007	561.05	106.789
3182018	22418R126	3	WT	0 mM	2	4.8	0.3	5	5	565.179	100.818	566.988	104.652
3182018	22418R126	3	WT	0 mM	2	4.8	0.3	5	5.5	572.981	100.161	572.242	103.014
3182018	22418R126	3	WT	0 mM	2	4.8	0.3	5	6	575.668	98.6541	576.976	101.744
3182018	22418R126	3	WT	0 mM	2	4.8	0.3	5	7	585.835	97.2156	585.287	99.97
3182018	22418R126	3	WT	0 mM	2	4.8	0.3	5	8	591.328	95.8931	592.469	98.8667
3182018	22418R126	3	WT	0 mM	2	4.8	0.3	5	9	599.698	96.6571	598.827	98.1816
3182018	22418R126	3	WT	0 mM	2	4.8	0.3	5	12	618.192	92.8854	614.557	97.4439
3182018	22418R126	3	WT	0 mM	2	4.8	0.3	5	15	631.736	93.3365	627.034	97.6049
3182018	22418R126	3	WT	0 mM	2	4.8	0.3	5	20	649.08	92.659	643.547	98.5361
3182018	22418R126	3	WT	0 mM	2	4.8	0.3	5	25	659.854	92.0067	656.717	99.7056
3182018	22418R126	3	WT	0 mM	2	4.8	0.3	5	30	669.188	92.6699	667.724	100.899
3182018	22418R126	3	WT	0 mM	2	4.8	0.3	5	35	678.718	95.3723	677.209	102.051
3182018	22418R126	3	WT	0 mM	2	4.8	0.3	5	40	687.32	96.4306	685.562	103.143
3182018	22418R126	3	WT	0 mM	2	4.8	0.3	5	45	694.689	96.8857	693.036	104.173
3182018	22418R126	3	WT	0 mM	2	4.8	0.3	5	55	709.52	98.9905	706.006	106.058
3182018	22418R126	3	WT	0 mM	2	4.8	0.3	5	65	718.538	101.829	717.033	107.739
3182018	22418R126	3	WT	0 mM	2	4.8	0.3	5	75	727.006	103.069	726.65	109.254
3182018	22418R126	3	WT	0 mM	2	4.8	0.3	5	85	735.351	105.533	735.193	110.63
3182018	22418R126	3	WT	0 mM	2	4.8	0.3	5	100	744.559	107.514	746.471	112.486
3182018	22418R126	3	WT	0 mM	2	4.8	0.3	5	115	753.127	111.017	756.341	114.139
3182018	22418R126	3	WT	0 mM	2	4.8	0.3	5	130	765.374	114.393	765.131	115.631
3182018	22418R126	3	WT	0 mM	2	4.8	0.3	5	150	776.241	117.045	775.55	117.42
3182018	22418R126	3	WT	0 mM	2	4.8	0.3	5	175	789.254	121.003	786.968	119.401
3182018	22418R126	3	WT	0 mM	2	4.8	0.3	5	200	802.971	125.521	797.024	121.162
3182018	22418R126	3	WT	0 mM	2	4.8	0.3	5	225	817.733	129.572	806.025	122.748
3182018	22418R126	3	WT	0 mM	2	4.8	0.3	5	250	832.234	132.554	814.181	124.192
3182018	22418R128	3	WT	0 mM	2	4.8	0.3	5	0.125	311.224	-8.9417	255.517	102.872
3182018	22418R128	3	WT	0 mM	2	4.8	0.3	5	0.25	280.665	27.9552	294.72	151.335
3182018	22418R128	3	WT	0 mM	2	4.8	0.3	5	0.5	276.83	174.222	369.257	228.582
3182018	22418R128	3	WT	0 mM	2	4.8	0.3	5	0.6	326.914	226.26	400.543	251.765
3182018	22418R128	3	WT	0 mM	2	4.8	0.3	5	0.8	422.888	299.667	463.531	284.807
3182018	22418R128	3	WT	0 mM	2	4.8	0.3	5	1	530.048	319.297	523.371	301.977
3182018	22418R128	3	WT	0 mM	2	4.8	0.3	5	1.2	585.506	322.018	576.844	306.845
3182018	22418R128	3	WT	0 mM	2	4.8	0.3	5	1.4	648.041	297.107	622.524	303.265
3182018	22418R128	3	WT	0 mM	2	4.8	0.3	5	1.6	685.783	284.698	660.379	294.548
3182018	22418R128	3	WT	0 mM	2	4.8	0.3	5	1.8	716.253	265.092	691.177	283.163
3182018	22418R128	3	WT	0 mM	2	4.8	0.3	5	2	727.022	244.952	716.008	270.775
3182018	22418R128	3	WT	0 mM	2	4.8	0.3	5	2.2	737.417	238.191	735.989	258.412
3182018	22418R128	3	WT	0 mM	2	4.8	0.3	5	2.4	761.872	224.47	752.123	246.655
3182018	22418R128	3	WT	0 mM	2	4.8	0.3	5	2.6	761.467	215.306	765.246	235.791
3182018	22418R128	3	WT	0 mM	2	4.8	0.3	5	2.8	772.381	205.988	776.031	225.927
3182018	22418R128	3	WT	0 mM	2	4.8	0.3	5	3	776.521	198.092	785.001	217.066
3182018	22418R128	3	WT	0 mM	2	4.8	0.3	5	3.2	785.507	194.818	792.562	209.156
3182018	22418R128	3	WT	0 mM	2	4.8	0.3	5	3.4	791.848	186.926	799.024	202.117
3182018	22418R128	3	WT	0 mM	2	4.8	0.3	5	3.6	793.557	182.151	804.622	195.862
3182018	22418R128	3	WT	0 mM	2	4.8	0.3	5	3.8	797.203	177.196	809.538	190.302
3182018	22418R128	3	WT	0 mM	2	4.8	0.3	5	4	801.411	174.298	813.911	185.355
3182018	22418R128	3	WT	0 mM	2	4.8	0.3	5	4.5	811.641	163.308	823.101	175.198
3182018	22418R128	3	WT	0 mM	2	4.8	0.3	5	5	820.455	162.339	830.602	167.479
3182018	22418R128	3	WT	0 mM	2	4.8	0.3	5	5.5	828.607	158.445	837.017	161.521
3182018	22418R128	3	WT	0 mM	2	4.8	0.3	5	6	840.387	153.643	842.69	156.854
3182018	22418R128	3	WT	0 mM	2	4.8	0.3	5	7	851.309	146.64	852.555	150.169
3182018	22418R128	3	WT	0 mM	2	4.8	0.3	5	8	862.243	145.584	861.095	145.766
3182018	22418R128	3	WT	0 mM	2	4.8	0.3	5	9	873.645	142.123	868.721	142.768
3182018	22418R128	3	WT	0 mM	2	4.8	0.3	5	12	896.847	134.957	887.965	138.177
3182018	22418R128	3	WT	0 mM	2	4.8	0.3	5	15	914.102	132.313	903.602	136.635
3182018	22418R128	3	WT	0 mM	2	4.8	0.3	5	20	937.545	127.602	924.713	136.518
3182018	22418R128	3	WT	0 mM	2	4.8	0.3	5	25	956.066	129.578	941.817	137.535
3182018	22418R128	3	WT	0 mM	2	4.8	0.3	5	30	969.074	129.118	956.26	138.936
3182018	22418R128	3	WT	0 mM	2	4.8	0.3	5	35	981.025	130.422	968.798	140.459
3182018	22418R128	3	WT	0 mM	2	4.8	0.3	5	40	990.798	131.099	979.903	142
3182018	22418R128	3	WT	0 mM	2	4.8	0.3	5	45	999.221	131.191	989.887	143.512
3182018	22418R128	3	WT	0 mM	2	4.8	0.3	5	55	1013.99	133.912	1007.31	146.386
3182018	22418R128	3	WT	0 mM	2	4.8	0.3	5	65	1027.48	135.61	1022.22	149.037
3182018	22418R128	3	WT	0 mM	2	4.8	0.3	5	75	1040.03	140.46	1035.28	151.476
3182018	22418R128	3	WT	0 mM	2	4.8	0.3	5	85	1051.65	142.595	1046.93	153.728
3182018	22418R128	3	WT	0 mM	2	4.8	0.3	5	100	1068.08	147.679	1062.39	156.805
3182018	22418R128	3	WT	0 mM	2	4.8	0.3	5	115	1079.67	149.709	1075.98	159.583
3182018	22418R128	3	WT	0 mM	2	4.8	0.3	5	130	1093.03	155.921	1088.13	162.113
3182018	22418R128	3	WT	0 mM	2	4.8	0.3	5	150	1106.62	161.536	1102.59	165.173
3182018	22418R128	3	WT	0 mM	2	4.8	0.3	5	175	1125.75	168.801	1118.5	168.592
3182018	22418R128	3	WT	0 mM	2	4.8	0.3	5	200	1142.29	176.237	1132.58	171.653
3182018	22418R128	3	WT	0 mM	2	4.8	0.3	5	225	1157.83	184.321	1145.23	174.428
3182018	22418R128	3	WT	0 mM	2	4.8	0.3	5	250	1175.4	190.745	1156.72	176.969
3182018	22418R129	3	WT	0 mM	2	4.8	0.3	5	0.125	315.637	9.9796	247.383	86.3659
3182018	22418R129	3	WT	0 mM	2	4.8	0.3	5	0.25	301.436	1.7391	280.436	122.399
3182018	22418R129	3	WT	0 mM	2	4.8	0.3	5	0.5	237.686	140.747	337.723	181
3182018	22418R129	3	WT	0 mM	2	4.8	0.3	5	0.6	296.348	182.488	361.021	199.445
3182018	22418R129	3	WT	0 mM	2	4.8	0.3	5	0.8	376.934	233.528	408.073	227.526
3182018	22418R129	3	WT	0 mM	2	4.8	0.3	5	1	430.812	272.149	453.741	244.609
3182018	22418R129	3	WT	0 mM	2	4.8	0.3	5	1.2	496.038	279.507	495.866	252.515
3182018	22418R129	3	WT	0 mM	2	4.8	0.3	5	1.4	550.152	266.274	533.148	253.517
3182018	22418R129	3	WT	0 mM	2	4.8	0.3	5	1.6	588.436	251.707	565.153	249.804
3182018	22418R129	3	WT	0 mM	2	4.8	0.3	5	1.8	608.873	237.272	592.064	243.186
3182018	22418R129	3	WT	0 mM	2	4.8	0.3	5	2	628.189	221.265	614.412	235.019
3182018	22418R129	3	WT	0 mM	2	4.8	0.3	5	2.2	646.024	205.865	632.86	226.24
3182018	22418R129	3	WT	0 mM	2	4.8	0.3	5	2.4	650.403	198.41	648.075	217.452
3182018	22418R129	3	WT	0 mM	2	4.8	0.3	5	2.6	665.429	191.632	660.663	209.017
3182018	22418R129	3	WT	0 mM	2	4.8	0.3	5	2.8	670.124	181.918	671.144	201.128
3182018	22418R129	3	WT	0 mM	2	4.8	0.3	5	3	679.328	177.819	679.941	193.874
3182018	22418R129	3	WT	0 mM	2	4.8	0.3	5	3.2	673.136	165.534	687.4	187.275
3182018	22418R129	3	WT	0 mM	2	4.8	0.3	5	3.4	684.557	165.723	693.792	181.313
3182018	22418R129	3	WT	0 mM	2	4.8	0.3	5	3.6	685.599	157.683	699.333	175.948
3182018	22418R129	3	WT	0 mM	2	4.8	0.3	5	3.8	693.102	160.71	704.191	171.131
3182018	22418R129	3	WT	0 mM	2	4.8	0.3	5	4	689.069	154.577	708.498	166.809
3182018	22418R129	3	WT	0 mM	2	4.8	0.3	5	4.5	711.22	153.058	717.481	157.843
3182018	22418R129	3	WT	0 mM	2	4.8	0.3	5	5	714.291	145.894	724.716	150.959
3182018	22418R129	3	WT	0 mM	2	4.8	0.3	5	5.5	722.854	139.877	730.824	145.617
3182018	22418R129	3	WT	0 mM	2	4.8	0.3	5	6	728.981	139.944	736.167	141.421
3182018	22418R129	3	WT	0 mM	2	4.8	0.3	5	7	746.394	133.44	745.348	135.409
3182018	22418R129	3	WT	0 mM	2	4.8	0.3	5	8	748.996	129.54	753.216	131.46
3182018	22418R129	3	WT	0 mM	2	4.8	0.3	5	9	765.165	127.569	760.204	128.786
3182018	22418R129	3	WT	0 mM	2	4.8	0.3	5	12	785.887	123.35	777.757	124.736
3182018	22418R129	3	WT	0 mM	2	4.8	0.3	5	15	800.77	120.176	791.989	123.413
3182018	22418R129	3	WT	0 mM	2	4.8	0.3	5	20	821.24	116.613	811.186	123.367
3182018	22418R129	3	WT	0 mM	2	4.8	0.3	5	25	836.35	116.851	826.729	124.3
3182018	22418R129	3	WT	0 mM	2	4.8	0.3	5	30	847.349	116.686	839.846	125.556
3182018	22418R129	3	WT	0 mM	2	4.8	0.3	5	35	859.178	118.326	851.226	126.909
3182018	22418R129	3	WT	0 mM	2	4.8	0.3	5	40	867.172	117.476	861.299	128.27
3182018	22418R129	3	WT	0 mM	2	4.8	0.3	5	45	875.504	120.178	870.35	129.602
3182018	22418R129	3	WT	0 mM	2	4.8	0.3	5	55	892.096	121.53	886.132	132.124
3182018	22418R129	3	WT	0 mM	2	4.8	0.3	5	65	904.802	123.47	899.622	134.444
3182018	22418R129	3	WT	0 mM	2	4.8	0.3	5	75	915.464	125.374	911.436	136.573
3182018	22418R129	3	WT	0 mM	2	4.8	0.3	5	85	926.473	128.982	921.968	138.536
3182018	22418R129	3	WT	0 mM	2	4.8	0.3	5	100	941.095	131.864	935.924	141.214
3182018	22418R129	3	WT	0 mM	2	4.8	0.3	5	115	953.497	136.534	948.184	143.626
3182018	22418R129	3	WT	0 mM	2	4.8	0.3	5	130	965.287	139.194	959.139	145.822
3182018	22418R129	3	WT	0 mM	2	4.8	0.3	5	150	980.869	144.454	972.166	148.475
3182018	22418R129	3	WT	0 mM	2	4.8	0.3	5	175	998.458	150.014	986.494	151.436
3182018	22418R129	3	WT	0 mM	2	4.8	0.3	5	200	1013.78	155.672	999.158	154.084
3182018	22418R129	3	WT	0 mM	2	4.8	0.3	5	225	1030.25	161.254	1010.53	156.482
3182018	22418R129	3	WT	0 mM	2	4.8	0.3	5	250	1045.38	165.717	1020.86	158.677
3182018	22418R130	3	WT	5 mM	2	4.8	0.3	5	0.125	329.587	56.4279	327.988	64.7817
3182018	22418R130	3	WT	5 mM	2	4.8	0.3	5	0.25	363.314	109.259	356.422	92.4884
3182018	22418R130	3	WT	5 mM	2	4.8	0.3	5	0.5	398.524	113.679	417.512	118.186
3182018	22418R130	3	WT	5 mM	2	4.8	0.3	5	0.6	428.038	131.882	436.665	118.961
3182018	22418R130	3	WT	5 mM	2	4.8	0.3	5	0.8	470.17	107.573	464.915	115.254
3182018	22418R130	3	WT	5 mM	2	4.8	0.3	5	1	479.486	99.8335	483.984	109.881
3182018	22418R130	3	WT	5 mM	2	4.8	0.3	5	1.2	497.521	98.0754	497.614	104.916
3182018	22418R130	3	WT	5 mM	2	4.8	0.3	5	1.4	510.205	100.948	507.935	100.747
3182018	22418R130	3	WT	5 mM	2	4.8	0.3	5	1.6	514.506	93.3715	516.131	97.3324
3182018	22418R130	3	WT	5 mM	2	4.8	0.3	5	1.8	523.247	97.3889	522.891	94.5422
3182018	22418R130	3	WT	5 mM	2	4.8	0.3	5	2	530.724	88.8164	528.631	92.2507
3182018	22418R130	3	WT	5 mM	2	4.8	0.3	5	2.2	524.046	89.3175	533.618	90.3542
3182018	22418R130	3	WT	5 mM	2	4.8	0.3	5	2.4	532.556	87.1546	538.031	88.7714
3182018	22418R130	3	WT	5 mM	2	4.8	0.3	5	2.6	537.72	86.3889	541.992	87.4397
3182018	22418R130	3	WT	5 mM	2	4.8	0.3	5	2.8	547.882	81.0469	545.589	86.311
3182018	22418R130	3	WT	5 mM	2	4.8	0.3	5	3	545.994	84.3007	548.888	85.3478
3182018	22418R130	3	WT	5 mM	2	4.8	0.3	5	3.2	550.252	83.8603	551.937	84.5209
3182018	22418R130	3	WT	5 mM	2	4.8	0.3	5	3.4	563.293	82.4333	554.774	83.8071
3182018	22418R130	3	WT	5 mM	2	4.8	0.3	5	3.6	551.913	79.1044	557.429	83.1881
3182018	22418R130	3	WT	5 mM	2	4.8	0.3	5	3.8	560.473	83.5026	559.926	82.649
3182018	22418R130	3	WT	5 mM	2	4.8	0.3	5	4	555.471	77.7932	562.284	82.1778
3182018	22418R130	3	WT	5 mM	2	4.8	0.3	5	4.5	573.402	77.9254	567.668	81.2368
3182018	22418R130	3	WT	5 mM	2	4.8	0.3	5	5	574.773	77.3367	572.464	80.5503
3182018	22418R130	3	WT	5 mM	2	4.8	0.3	5	5.5	581.686	75.3493	576.795	80.0457
3182018	22418R130	3	WT	5 mM	2	4.8	0.3	5	6	586.101	76.068	580.749	79.6743
3182018	22418R130	3	WT	5 mM	2	4.8	0.3	5	7	594.809	73.8746	587.773	79.2072
3182018	22418R130	3	WT	5 mM	2	4.8	0.3	5	8	597.91	74.2985	593.889	78.98
3182018	22418R130	3	WT	5 mM	2	4.8	0.3	5	9	604.522	73.6968	599.317	78.9013
3182018	22418R130	3	WT	5 mM	2	4.8	0.3	5	12	614.993	70.8288	612.745	79.1205
3182018	22418R130	3	WT	5 mM	2	4.8	0.3	5	15	624.764	69.708	623.356	79.6266
3182018	22418R130	3	WT	5 mM	2	4.8	0.3	5	20	635.545	69.4856	637.323	80.625
3182018	22418R130	3	WT	5 mM	2	4.8	0.3	5	25	646.232	71.9985	648.397	81.6188
3182018	22418R130	3	WT	5 mM	2	4.8	0.3	5	30	658.096	74.1254	657.608	82.5494
3182018	22418R130	3	WT	5 mM	2	4.8	0.3	5	35	662.148	74.3626	665.514	83.4086
3182018	22418R130	3	WT	5 mM	2	4.8	0.3	5	40	671.475	75.4921	672.453	84.2007
3182018	22418R130	3	WT	5 mM	2	4.8	0.3	5	45	677.577	77.2757	678.643	84.933
3182018	22418R130	3	WT	5 mM	2	4.8	0.3	5	55	687.077	79.2106	689.345	86.2469
3182018	22418R130	3	WT	5 mM	2	4.8	0.3	5	65	694.475	81.1985	698.405	87.3983
3182018	22418R130	3	WT	5 mM	2	4.8	0.3	5	75	702.376	83.6957	706.278	88.4225
3182018	22418R130	3	WT	5 mM	2	4.8	0.3	5	85	709.389	86.3601	713.25	89.3451
3182018	22418R130	3	WT	5 mM	2	4.8	0.3	5	100	718.561	89.3542	722.423	90.5776
3182018	22418R130	3	WT	5 mM	2	4.8	0.3	5	115	728.52	91.9988	730.423	91.6672
3182018	22418R130	3	WT	5 mM	2	4.8	0.3	5	130	736.201	95.5586	737.526	92.6443
3182018	22418R130	3	WT	5 mM	2	4.8	0.3	5	150	747.408	99.8805	745.918	93.8088
3182018	22418R130	3	WT	5 mM	2	4.8	0.3	5	175	761.49	104.974	755.085	95.0911
3182018	22418R130	3	WT	5 mM	2	4.8	0.3	5	200	773.892	109.305	763.131	96.2244
3182018	22418R130	3	WT	5 mM	2	4.8	0.3	5	225	785.189	113.052	770.311	97.2408
3182018	22418R130	3	WT	5 mM	2	4.8	0.3	5	250	797.402	117.822	776.801	98.1631
3182018	22418R131	3	WT	5 mM	2	4.8	0.3	5	0.125	309.33	53.0852	314.972	49.046
3182018	22418R131	3	WT	5 mM	2	4.8	0.3	5	0.25	336.439	68.6663	338.178	75.8924
3182018	22418R131	3	WT	5 mM	2	4.8	0.3	5	0.5	372.442	103.468	387.154	98.952
3182018	22418R131	3	WT	5 mM	2	4.8	0.3	5	0.6	403.284	101.204	402.692	101.138
3182018	22418R131	3	WT	5 mM	2	4.8	0.3	5	0.8	419.834	91.8156	426.764	100.849
3182018	22418R131	3	WT	5 mM	2	4.8	0.3	5	1	441.406	88.1239	443.955	98.265
3182018	22418R131	3	WT	5 mM	2	4.8	0.3	5	1.2	447.66	87.9983	456.705	95.3132
3182018	22418R131	3	WT	5 mM	2	4.8	0.3	5	1.4	468.254	84.6398	466.58	92.5911
3182018	22418R131	3	WT	5 mM	2	4.8	0.3	5	1.6	465.296	80.0528	474.533	90.2405
3182018	22418R131	3	WT	5 mM	2	4.8	0.3	5	1.8	478.561	85.711	481.147	88.2564
3182018	22418R131	3	WT	5 mM	2	4.8	0.3	5	2	486.143	87.1981	486.794	86.5922
3182018	22418R131	3	WT	5 mM	2	4.8	0.3	5	2.2	495.708	81.1294	491.716	85.1957
3182018	22418R131	3	WT	5 mM	2	4.8	0.3	5	2.4	500.31	80.8551	496.08	84.02
3182018	22418R131	3	WT	5 mM	2	4.8	0.3	5	2.6	502.796	80.6026	500.003	83.0256
3182018	22418R131	3	WT	5 mM	2	4.8	0.3	5	2.8	505.795	77.3464	503.568	82.1806
3182018	22418R131	3	WT	5 mM	2	4.8	0.3	5	3	502.667	76.4953	506.839	81.4591
3182018	22418R131	3	WT	5 mM	2	4.8	0.3	5	3.2	507.845	76.6643	509.864	80.8404
3182018	22418R131	3	WT	5 mM	2	4.8	0.3	5	3.4	516.536	75.3295	512.678	80.3079
3182018	22418R131	3	WT	5 mM	2	4.8	0.3	5	3.6	517.447	72.6781	515.312	79.8479
3182018	22418R131	3	WT	5 mM	2	4.8	0.3	5	3.8	526.523	73.9247	517.789	79.4495
3182018	22418R131	3	WT	5 mM	2	4.8	0.3	5	4	523.286	74.0689	520.128	79.1036
3182018	22418R131	3	WT	5 mM	2	4.8	0.3	5	4.5	528.252	71.8188	525.469	78.4224
3182018	22418R131	3	WT	5 mM	2	4.8	0.3	5	5	527.615	67.6142	530.224	77.9393
3182018	22418R131	3	WT	5 mM	2	4.8	0.3	5	5.5	528.637	72.1269	534.517	77.5977
3182018	22418R131	3	WT	5 mM	2	4.8	0.3	5	6	537.443	70.1373	538.437	77.3597
3182018	22418R131	3	WT	5 mM	2	4.8	0.3	5	7	543.602	69.5499	545.395	77.0967
3182018	22418R131	3	WT	5 mM	2	4.8	0.3	5	8	552.209	68.0587	551.452	77.0174
3182018	22418R131	3	WT	5 mM	2	4.8	0.3	5	9	556.19	70.499	556.826	77.0501
3182018	22418R131	3	WT	5 mM	2	4.8	0.3	5	12	570.346	68.2475	570.113	77.4783
3182018	22418R131	3	WT	5 mM	2	4.8	0.3	5	15	582.273	67.9927	580.606	78.0967
3182018	22418R131	3	WT	5 mM	2	4.8	0.3	5	20	595.567	66.7986	594.411	79.1905
3182018	22418R131	3	WT	5 mM	2	4.8	0.3	5	25	606.407	68.7023	605.35	80.2281
3182018	22418R131	3	WT	5 mM	2	4.8	0.3	5	30	617.447	70.9251	614.445	81.1786
3182018	22418R131	3	WT	5 mM	2	4.8	0.3	5	35	621.484	70.6048	622.249	82.0453
3182018	22418R131	3	WT	5 mM	2	4.8	0.3	5	40	628.783	73.9396	629.096	82.8378
3182018	22418R131	3	WT	5 mM	2	4.8	0.3	5	45	635.362	75.2357	635.204	83.5664
3182018	22418R131	3	WT	5 mM	2	4.8	0.3	5	55	643.019	76.0437	645.759	84.866
3182018	22418R131	3	WT	5 mM	2	4.8	0.3	5	65	654.001	79.6833	654.692	85.9989
3182018	22418R131	3	WT	5 mM	2	4.8	0.3	5	75	663.052	81.6019	662.453	87.0031
3182018	22418R131	3	WT	5 mM	2	4.8	0.3	5	85	670.667	83.9737	669.323	87.9053
3182018	22418R131	3	WT	5 mM	2	4.8	0.3	5	100	680.431	87.7775	678.36	89.1078
3182018	22418R131	3	WT	5 mM	2	4.8	0.3	5	115	688.861	90.7129	686.238	90.1686
3182018	22418R131	3	WT	5 mM	2	4.8	0.3	5	130	695.644	91.8861	693.232	91.1184
3182018	22418R131	3	WT	5 mM	2	4.8	0.3	5	150	702.881	95.7525	701.494	92.2489
3182018	22418R131	3	WT	5 mM	2	4.8	0.3	5	175	715.208	99.742	710.514	93.4921
3182018	22418R131	3	WT	5 mM	2	4.8	0.3	5	200	723.783	103.134	718.431	94.5895
3182018	22418R131	3	WT	5 mM	2	4.8	0.3	5	225	737.334	106.61	725.494	95.5729
3182018	22418R131	3	WT	5 mM	2	4.8	0.3	5	250	753.423	110.384	731.876	96.4645
3182018	22418R132	3	WT	5 mM	2	4.8	0.3	5	0.125	412.011	73.6522	426.924	110.542
3182018	22418R132	3	WT	5 mM	2	4.8	0.3	5	0.25	474.785	147.183	482.436	145.532
3182018	22418R132	3	WT	5 mM	2	4.8	0.3	5	0.5	559.283	166.46	569.965	171.045
3182018	22418R132	3	WT	5 mM	2	4.8	0.3	5	0.6	591.666	168.065	595.943	171.488
3182018	22418R132	3	WT	5 mM	2	4.8	0.3	5	0.8	641.098	151.321	634.995	166.477
3182018	22418R132	3	WT	5 mM	2	4.8	0.3	5	1	651.099	142.008	661.996	159.361
3182018	22418R132	3	WT	5 mM	2	4.8	0.3	5	1.2	681.727	132.077	681.58	152.696
3182018	22418R132	3	WT	5 mM	2	4.8	0.3	5	1.4	692.762	140.748	696.534	147.054
3182018	22418R132	3	WT	5 mM	2	4.8	0.3	5	1.6	695.337	131.958	708.476	142.419
3182018	22418R132	3	WT	5 mM	2	4.8	0.3	5	1.8	709.046	134.443	718.363	138.634
3182018	22418R132	3	WT	5 mM	2	4.8	0.3	5	2	718.186	127.256	726.785	135.534
3182018	22418R132	3	WT	5 mM	2	4.8	0.3	5	2.2	726.837	121.169	734.122	132.978
3182018	22418R132	3	WT	5 mM	2	4.8	0.3	5	2.4	736.428	125.491	740.628	130.857
3182018	22418R132	3	WT	5 mM	2	4.8	0.3	5	2.6	745.537	120.722	746.479	129.083
3182018	22418R132	3	WT	5 mM	2	4.8	0.3	5	2.8	753.36	117.626	751.803	127.591
3182018	22418R132	3	WT	5 mM	2	4.8	0.3	5	3	761.104	118.144	756.693	126.328
3182018	22418R132	3	WT	5 mM	2	4.8	0.3	5	3.2	761.98	117.556	761.22	125.252
3182018	22418R132	3	WT	5 mM	2	4.8	0.3	5	3.4	765.108	112.395	765.437	124.333
3182018	22418R132	3	WT	5 mM	2	4.8	0.3	5	3.6	772.975	114.76	769.389	123.545
3182018	22418R132	3	WT	5 mM	2	4.8	0.3	5	3.8	772.83	112.288	773.109	122.866
3182018	22418R132	3	WT	5 mM	2	4.8	0.3	5	4	777.472	112.338	776.625	122.28
3182018	22418R132	3	WT	5 mM	2	4.8	0.3	5	4.5	784.264	111.296	784.669	121.14
3182018	22418R132	3	WT	5 mM	2	4.8	0.3	5	5	801.164	108.984	791.847	120.345
3182018	22418R132	3	WT	5 mM	2	4.8	0.3	5	5.5	805.925	107.24	798.342	119.795
3182018	22418R132	3	WT	5 mM	2	4.8	0.3	5	6	807.898	109.301	804.281	119.423
3182018	22418R132	3	WT	5 mM	2	4.8	0.3	5	7	818.781	106.136	814.851	119.043
3182018	22418R132	3	WT	5 mM	2	4.8	0.3	5	8	828.688	105.968	824.075	118.973
3182018	22418R132	3	WT	5 mM	2	4.8	0.3	5	9	836.266	105.669	832.277	119.091
3182018	22418R132	3	WT	5 mM	2	4.8	0.3	5	12	853.972	105.119	852.627	119.985
3182018	22418R132	3	WT	5 mM	2	4.8	0.3	5	15	871.633	105.262	868.765	121.178
3182018	22418R132	3	WT	5 mM	2	4.8	0.3	5	20	893.698	104.68	890.08	123.238
3182018	22418R132	3	WT	5 mM	2	4.8	0.3	5	25	908.424	105.589	907.035	125.17
3182018	22418R132	3	WT	5 mM	2	4.8	0.3	5	30	923.296	108.806	921.177	126.932
3182018	22418R132	3	WT	5 mM	2	4.8	0.3	5	35	933.726	110.963	933.341	128.535
3182018	22418R132	3	WT	5 mM	2	4.8	0.3	5	40	944.455	114.483	944.036	130
3182018	22418R132	3	WT	5 mM	2	4.8	0.3	5	45	954.561	115.078	953.594	131.346
3182018	22418R132	3	WT	5 mM	2	4.8	0.3	5	55	971.167	118.425	970.151	133.747
3182018	22418R132	3	WT	5 mM	2	4.8	0.3	5	65	984.114	123.119	984.201	135.841
3182018	22418R132	3	WT	5 mM	2	4.8	0.3	5	75	994.156	126.015	996.434	137.699
3182018	22418R132	3	WT	5 mM	2	4.8	0.3	5	85	1003.89	129.087	1007.28	139.37
3182018	22418R132	3	WT	5 mM	2	4.8	0.3	5	100	1019.39	134.709	1021.59	141.599
3182018	22418R132	3	WT	5 mM	2	4.8	0.3	5	115	1033.28	140.828	1034.09	143.568
3182018	22418R132	3	WT	5 mM	2	4.8	0.3	5	130	1046.19	144.281	1045.2	145.333
3182018	22418R132	3	WT	5 mM	2	4.8	0.3	5	150	1060.11	150.539	1058.36	147.437
3182018	22418R132	3	WT	5 mM	2	4.8	0.3	5	175	1078.65	159.313	1072.75	149.754
3182018	22418R132	3	WT	5 mM	2	4.8	0.3	5	200	1099.09	165.656	1085.41	151.803
3182018	22418R132	3	WT	5 mM	2	4.8	0.3	5	225	1116.59	171.956	1096.73	153.641
3182018	22418R132	3	WT	5 mM	2	4.8	0.3	5	250	1134.06	175.948	1106.97	155.311
3182018	22418R134	3	WT	5 mM	2	4.8	0.3	5	0.125	314.916	58.7304	307.618	70.9178
3182018	22418R134	3	WT	5 mM	2	4.8	0.3	5	0.25	330.006	126.277	331.768	122.901
3182018	22418R134	3	WT	5 mM	2	4.8	0.3	5	0.5	434.081	181.341	425.218	179.865
3182018	22418R134	3	WT	5 mM	2	4.8	0.3	5	0.6	455.541	176.929	457.257	182.856
3182018	22418R134	3	WT	5 mM	2	4.8	0.3	5	0.8	517.989	175.593	504.378	177.267
3182018	22418R134	3	WT	5 mM	2	4.8	0.3	5	1	537.814	160.833	535.493	167.598
3182018	22418R134	3	WT	5 mM	2	4.8	0.3	5	1.2	553.825	163.007	557.118	158.362
3182018	22418R134	3	WT	5 mM	2	4.8	0.3	5	1.4	566.842	158.552	573.042	150.49
3182018	22418R134	3	WT	5 mM	2	4.8	0.3	5	1.6	584.521	143.532	585.373	143.982
3182018	22418R134	3	WT	5 mM	2	4.8	0.3	5	1.8	598.222	140.525	595.318	138.625
3182018	22418R134	3	WT	5 mM	2	4.8	0.3	5	2	605.293	135.68	603.606	134.198
3182018	22418R134	3	WT	5 mM	2	4.8	0.3	5	2.2	604.473	138.839	610.694	130.511
3182018	22418R134	3	WT	5 mM	2	4.8	0.3	5	2.4	618.708	133.04	616.881	127.416
3182018	22418R134	3	WT	5 mM	2	4.8	0.3	5	2.6	628.43	133.721	622.374	124.797
3182018	22418R134	3	WT	5 mM	2	4.8	0.3	5	2.8	622.333	126.042	627.316	122.564
3182018	22418R134	3	WT	5 mM	2	4.8	0.3	5	3	638.068	131.44	631.812	120.646
3182018	22418R134	3	WT	5 mM	2	4.8	0.3	5	3.2	640.348	126.394	635.941	118.988
3182018	22418R134	3	WT	5 mM	2	4.8	0.3	5	3.4	645.453	122.945	639.762	117.548
3182018	22418R134	3	WT	5 mM	2	4.8	0.3	5	3.6	645.372	119.78	643.321	116.29
3182018	22418R134	3	WT	5 mM	2	4.8	0.3	5	3.8	652.976	123.384	646.655	115.185
3182018	22418R134	3	WT	5 mM	2	4.8	0.3	5	4	653.775	119.784	649.793	114.212
3182018	22418R134	3	WT	5 mM	2	4.8	0.3	5	4.5	666.379	118.879	656.926	112.239
3182018	22418R134	3	WT	5 mM	2	4.8	0.3	5	5	668.255	116.472	663.248	110.763
3182018	22418R134	3	WT	5 mM	2	4.8	0.3	5	5.5	671.054	113.472	668.939	109.644
3182018	22418R134	3	WT	5 mM	2	4.8	0.3	5	6	681.983	114.163	674.125	108.788
3182018	22418R134	3	WT	5 mM	2	4.8	0.3	5	7	695.563	112.459	683.318	107.627
3182018	22418R134	3	WT	5 mM	2	4.8	0.3	5	8	697.695	111.419	691.314	106.952
3182018	22418R134	3	WT	5 mM	2	4.8	0.3	5	9	706.44	111.378	698.411	106.584
3182018	22418R134	3	WT	5 mM	2	4.8	0.3	5	12	721.12	108.225	715.982	106.451
3182018	22418R134	3	WT	5 mM	2	4.8	0.3	5	15	736.92	108.234	729.904	106.976
3182018	22418R134	3	WT	5 mM	2	4.8	0.3	5	20	752.496	108.683	748.295	108.301
3182018	22418R134	3	WT	5 mM	2	4.8	0.3	5	25	764.362	110.469	762.938	109.74
3182018	22418R134	3	WT	5 mM	2	4.8	0.3	5	30	776.204	111.055	775.162	111.139
3182018	22418R134	3	WT	5 mM	2	4.8	0.3	5	35	786.244	115.05	785.687	112.459
3182018	22418R134	3	WT	5 mM	2	4.8	0.3	5	40	794.067	117.087	794.948	113.692
3182018	22418R134	3	WT	5 mM	2	4.8	0.3	5	45	801.477	118.144	803.231	114.844
3182018	22418R134	3	WT	5 mM	2	4.8	0.3	5	55	813.462	121.999	817.594	116.933
3182018	22418R134	3	WT	5 mM	2	4.8	0.3	5	65	823.276	125.345	829.798	118.781
3182018	22418R134	3	WT	5 mM	2	4.8	0.3	5	75	832.911	128.813	840.434	120.438
3182018	22418R134	3	WT	5 mM	2	4.8	0.3	5	85	840.039	132.236	849.877	121.938
3182018	22418R134	3	WT	5 mM	2	4.8	0.3	5	100	851.732	137.648	862.338	123.953
3182018	22418R134	3	WT	5 mM	2	4.8	0.3	5	115	861.474	142.532	873.236	125.743
3182018	22418R134	3	WT	5 mM	2	4.8	0.3	5	130	869.712	147.377	882.938	127.355
3182018	22418R134	3	WT	5 mM	2	4.8	0.3	5	150	880.453	153.534	894.432	129.284
3182018	22418R134	3	WT	5 mM	2	4.8	0.3	5	175	894.58	161.703	907.022	131.417
3182018	22418R134	3	WT	5 mM	2	4.8	0.3	5	200	906.861	167.89	918.105	133.309
3182018	22418R134	3	WT	5 mM	2	4.8	0.3	5	225	918.786	174.28	928.019	135.011
3182018	22418R134	3	WT	5 mM	2	4.8	0.3	5	250	930.59	181.952	937	136.559
3182018	22418R135	3	WT	5 mM	2	4.8	0.3	5	0.125	305.698	80.6508	294.06	86.1773
3182018	22418R135	3	WT	5 mM	2	4.8	0.3	5	0.25	327.495	131.475	337.149	123.555
3182018	22418R135	3	WT	5 mM	2	4.8	0.3	5	0.5	418.501	155.379	417.55	150.642
3182018	22418R135	3	WT	5 mM	2	4.8	0.3	5	0.6	454.607	137.243	441.426	150.632
3182018	22418R135	3	WT	5 mM	2	4.8	0.3	5	0.8	482.553	135.841	476.565	144.942
3182018	22418R135	3	WT	5 mM	2	4.8	0.3	5	1	503.521	137.107	500.304	137.553
3182018	22418R135	3	WT	5 mM	2	4.8	0.3	5	1.2	516.181	131.241	517.236	130.805
3182018	22418R135	3	WT	5 mM	2	4.8	0.3	5	1.4	528.248	124.739	529.995	125.139
3182018	22418R135	3	WT	5 mM	2	4.8	0.3	5	1.6	540.225	121.053	540.068	120.489
3182018	22418R135	3	WT	5 mM	2	4.8	0.3	5	1.8	550.782	119.515	548.326	116.683
3182018	22418R135	3	WT	5 mM	2	4.8	0.3	5	2	554.207	119.507	555.301	113.554
3182018	22418R135	3	WT	5 mM	2	4.8	0.3	5	2.2	559.341	117.766	561.333	110.962
3182018	22418R135	3	WT	5 mM	2	4.8	0.3	5	2.4	565.612	114.594	566.649	108.798
3182018	22418R135	3	WT	5 mM	2	4.8	0.3	5	2.6	565.096	114.043	571.405	106.978
3182018	22418R135	3	WT	5 mM	2	4.8	0.3	5	2.8	575.403	112.57	575.713	105.436
3182018	22418R135	3	WT	5 mM	2	4.8	0.3	5	3	581.095	110.917	579.655	104.122
3182018	22418R135	3	WT	5 mM	2	4.8	0.3	5	3.2	583.561	111.165	583.292	102.995
3182018	22418R135	3	WT	5 mM	2	4.8	0.3	5	3.4	590.488	109.32	586.672	102.023
3182018	22418R135	3	WT	5 mM	2	4.8	0.3	5	3.6	601.12	106.834	589.831	101.182
3182018	22418R135	3	WT	5 mM	2	4.8	0.3	5	3.8	596.823	107.011	592.8	100.452
3182018	22418R135	3	WT	5 mM	2	4.8	0.3	5	4	599.401	106.357	595.601	99.8145
3182018	22418R135	3	WT	5 mM	2	4.8	0.3	5	4.5	604.984	104.685	601.995	98.5485
3182018	22418R135	3	WT	5 mM	2	4.8	0.3	5	5	611.425	105.942	607.686	97.6336
3182018	22418R135	3	WT	5 mM	2	4.8	0.3	5	5.5	618.291	102.896	612.827	96.9694
3182018	22418R135	3	WT	5 mM	2	4.8	0.3	5	6	624.951	102.659	617.523	96.4887
3182018	22418R135	3	WT	5 mM	2	4.8	0.3	5	7	632.078	100.885	625.871	95.9066
3182018	22418R135	3	WT	5 mM	2	4.8	0.3	5	8	641.668	96.7343	633.15	95.6535
3182018	22418R135	3	WT	5 mM	2	4.8	0.3	5	9	645.323	97.934	639.622	95.6033
3182018	22418R135	3	WT	5 mM	2	4.8	0.3	5	12	663.621	100.074	655.684	96.0681
3182018	22418R135	3	WT	5 mM	2	4.8	0.3	5	15	673.531	98.4723	668.433	96.912
3182018	22418R135	3	WT	5 mM	2	4.8	0.3	5	20	687.247	97.712	685.298	98.5025
3182018	22418R135	3	WT	5 mM	2	4.8	0.3	5	25	700.016	98.8197	698.739	100.059
3182018	22418R135	3	WT	5 mM	2	4.8	0.3	5	30	711.735	101.616	709.965	101.507
3182018	22418R135	3	WT	5 mM	2	4.8	0.3	5	35	719.104	102.04	719.636	102.841
3182018	22418R135	3	WT	5 mM	2	4.8	0.3	5	40	726.921	104.772	728.148	104.069
3182018	22418R135	3	WT	5 mM	2	4.8	0.3	5	45	734.011	106.751	735.764	105.204
3182018	22418R135	3	WT	5 mM	2	4.8	0.3	5	55	744.347	108.695	748.973	107.242
3182018	22418R135	3	WT	5 mM	2	4.8	0.3	5	65	754.733	112.202	760.2	109.029
3182018	22418R135	3	WT	5 mM	2	4.8	0.3	5	75	762.16	114.485	769.988	110.621
3182018	22418R135	3	WT	5 mM	2	4.8	0.3	5	85	770.972	117.572	778.68	112.057
3182018	22418R135	3	WT	5 mM	2	4.8	0.3	5	100	781.367	121.584	790.152	113.979
3182018	22418R135	3	WT	5 mM	2	4.8	0.3	5	115	791.426	125.874	800.189	115.681
3182018	22418R135	3	WT	5 mM	2	4.8	0.3	5	130	798.949	128.825	809.126	117.21
3182018	22418R135	3	WT	5 mM	2	4.8	0.3	5	150	809.476	133.592	819.716	119.037
3182018	22418R135	3	WT	5 mM	2	4.8	0.3	5	175	821.641	139.289	831.319	121.053
3182018	22418R135	3	WT	5 mM	2	4.8	0.3	5	200	832.057	144.304	841.535	122.84
3182018	22418R135	3	WT	5 mM	2	4.8	0.3	5	225	843.529	150.214	850.677	124.445
3182018	22418R135	3	WT	5 mM	2	4.8	0.3	5	250	856.644	155.679	858.959	125.905
